# Supplementary material for: Interferon regulatory factor 7 mediates obesity-associated MCP-1 transcription
Source: PLoS One. 2020 May 21;15(5):e0233390. doi: 10.1371/journal.pone.0233390 (PMC7241760; doi:10.1371/journal.pone.0233390)
Supplement: S1 Table — (XLSX) [file pone.0233390.s001.xlsx]

## Sheet: Sheet1
# Notes : All Entities
# Technology : Agilent.SingleColor.26655
# Owner : gxuser
# Created On : Mon Aug 25 09:58:20 JST 2014
ProbeName	Day0-1.txt:gProcessedSignal(raw)	Day2-1.txt:gProcessedSignal(raw)	Day8-1.txt:gProcessedSignal(raw)	Day20-3.txt:gProcessedSignal(raw)	Day0-1.txt:gProcessedSignal(normalized)	Day2-1.txt:gProcessedSignal(normalized)	Day8-1.txt:gProcessedSignal(normalized)	Day20-3.txt:gProcessedSignal(normalized)			Day20-3.txt:gFEFlags	Day0-1.txt:gFEFlags	Day8-1.txt:gFEFlags	Day2-1.txt:gFEFlags	GeneSymbol	Description	EntrezGeneID	GeneName	Go	UniGeneID
GE_BrightCorner	22454.2	7157.09	7838.4	7340.48	4.0301	3.43451	3.62362	2.98512	-0.638494	0.936477	Detected	Detected	Detected	Detected		Unknown
DarkCorner	3.58139	3.6515	3.36353	4.48597	-8.58408	-7.50216	-7.56275	-7.69112	-0.128363	1.33371	Not Detected	Not Detected	Not Detected	Not Detected		Unknown
A_55_P1989846	28.2648	4.62441	3.70526	6.68689	-5.60366	-7.16138	-7.42315	-7.1152	0.307953	1.8047	Not Detected	Detected	Not Detected	Not Detected	Tm6sf1	Mus musculus transmembrane 6 superfamily member 1 (Tm6sf1), mRNA [NM_145375]	107769	transmembrane 6 superfamily member 1	GO:0016020|GO:0016021	Mm.221412
A_55_P1991598	3.80899	4.02088	3.69818	4.85903	-8.49519	-7.36314	-7.42591	-7.57587	-0.149955	1.3139	Not Detected	Not Detected	Not Detected	Not Detected	Slc16a4	Mus musculus solute carrier family 16 (monocarboxylic acid transporters), member 4, mRNA (cDNA clone MGC:29238 IMAGE:5043709), complete cds. [BC025441]	229699	solute carrier family 16 (monocarboxylic acid transporters), member 4	GO:0008150|GO:0003674|GO:0016020|GO:0005886|GO:0006810|GO:0016021|GO:0005575|GO:0055085|GO:0015293	Mm.38384
A_55_P2022211	3.79252	4.0035	3.69125	4.85925	-8.50144	-7.36939	-7.42862	-7.5758	-0.147186	1.31642	Not Detected	Not Detected	Not Detected	Not Detected	Plxdc2	Mus musculus plexin domain containing 2 (Plxdc2), mRNA [NM_026162]	67448	plexin domain containing 2	GO:0016020|GO:0005886|GO:0007275|GO:0004872|GO:0016021	Mm.313938
A_55_P1980764	4.7793	3.98629	3.68292	4.8579	-8.1678	-7.3756	-7.43188	-7.5762	-0.144323	1.31904	Not Detected	Not Detected	Not Detected	Not Detected		RIKEN cDNA 1520401A03 gene [Source:MGI Symbol;Acc:MGI:2443785] [ENSMUST00000062827]
A_55_P1964375	7128.23	5541.86	3291.84	3988.97	2.37473	3.06551	2.37195	2.10526	-0.266686	1.21177	Detected	Detected	Detected	Detected	Gm9731	Mus musculus predicted gene 9731 (Gm9731), non-coding RNA [NR_003107]	732482	Fam58a pseudogene		Mm.463248
A_51_P128876	48864.2	7180.18	7003.05	15693	5.15189	3.43916	3.46104	4.0813	0.62026	2.24088	Detected	Detected	Detected	Detected	Ifitm3	Mus musculus interferon induced transmembrane protein 3 (Ifitm3), mRNA [NM_025378]	66141	interferon induced transmembrane protein 3	GO:0008285|GO:0005886|GO:0009986|GO:0005783|GO:0035456|GO:0035455|GO:0045177|GO:0005634|GO:0009615|GO:0005764|GO:0009607|GO:0051607|GO:0005737|GO:0060337|GO:0016020|GO:0046597|GO:0045087|GO:0016023|GO:0034341|GO:0016021|GO:0045071|GO:0005768	Mm.141021
A_55_P2121042	3.72448	3.93309	3.6532	4.84613	-8.52756	-7.39498	-7.44357	-7.5797	-0.136138	1.32654	Not Detected	Not Detected	Not Detected	Not Detected	Pla2g2a	Mus musculus phospholipase A2, group IIA (platelets, synovial fluid) (Pla2g2a), mRNA [NM_001082531]	18780	phospholipase A2, group IIA (platelets, synovial fluid)	GO:0006629|GO:0050678|GO:0008285|GO:0005509|GO:0050680|GO:0046872|GO:0005739|GO:0016042|GO:0016020|GO:0016787|GO:0042127|GO:0004623|GO:0006644|GO:0035019|GO:0040008	Mm.4675
A_52_P219230	3.70775	3.91448	3.6422	4.83933	-8.53405	-7.40183	-7.44792	-7.58173	-0.133813	1.32868	Not Detected	Not Detected	Not Detected	Not Detected	Lair1	Mus musculus leukocyte-associated Ig-like receptor 1 (Lair1), transcript variant b, mRNA [NM_178611]	52855	leukocyte-associated Ig-like receptor 1	GO:0016020|GO:0005886|GO:0016021	Mm.290880
A_51_P207591	963.419	32813.6	86820.1	88578.3	-0.512579	5.63136	7.09301	6.57813	-0.514883	1.02025	Detected	Detected	Detected	Detected	Anxa8	Mus musculus annexin A8 (Anxa8), transcript variant 1, mRNA [NM_013473]	11752	annexin A8	GO:0007599|GO:0005544|GO:0007596|GO:0005509|GO:0005575|GO:0046872	Mm.3267
A_55_P2131920	17457.7	701.708	1083.38	2411.09	3.66698	0.0840797	0.768594	1.37893	0.61034	2.22553	Detected	Detected	Detected	Detected	Prrx1	Mus musculus paired related homeobox 1 (Prrx1), transcript variant 2, mRNA [NM_175686]	18933	paired related homeobox 1	GO:0006355|GO:0003700|GO:0042472|GO:0051216|GO:0005730|GO:0048844|GO:0048704|GO:0002053|GO:0005634|GO:0007275|GO:0000122|GO:0030326|GO:0048701|GO:0003677|GO:0043565|GO:0045880|GO:0071837|GO:0060021|GO:0042474	Mm.288642
A_55_P2404223	322.41	309.045	293.644	357.245	-2.09185	-1.09897	-1.1148	-1.37577	-0.260961	1.21659	Detected	Detected	Detected	Detected	Ccdc130	Mus musculus coiled-coil domain containing 130 (Ccdc130), mRNA [NM_026350]	67736	coiled-coil domain containing 130	GO:0008150|GO:0003674|GO:0005575	Mm.30095
A_55_P2101944	7225.53	10622.5	6180.02	4720.76	2.39429	4.00418	3.28067	2.34827	-0.932401	0.763874	Detected	Detected	Detected	Detected
A_52_P358860	981.888	1336.74	1136.18	1603.27	-0.485184	1.01385	0.837252	0.790266	-0.0469856	1.4111	Detected	Detected	Detected	Detected	Gss	Mus musculus glutathione synthetase (Gss), mRNA [NM_008180]	14854	glutathione synthetase	GO:0042277|GO:0043295|GO:0000287|GO:0000166|GO:0016874|GO:0006750|GO:0016594|GO:0005524|GO:0004363|GO:0046872|GO:0046686|GO:0042803	Mm.252316
A_51_P119031	903.762	883.596	461.964	589.687	-0.6048	0.416595	-0.461092	-0.652732	-0.19164	1.27648	Detected	Detected	Detected	Detected	Naa30	Mus musculus N(alpha)-acetyltransferase 30, NatC catalytic subunit (Naa30), mRNA [NM_001081430]	70646	N(alpha)-acetyltransferase 30, NatC catalytic subunit	GO:0008150|GO:0003674|GO:0005737|GO:0016746|GO:0008080|GO:0004596|GO:0005575|GO:0016740	Mm.275688
A_51_P309854	3.09816	3.10046	2.91033	3.84927	-8.79319	-7.73817	-7.77155	-7.91195	-0.140406	1.32262	Not Detected	Not Detected	Not Detected	Not Detected	Kcnn2	Mus musculus potassium intermediate/small conductance calcium-activated channel, subfamily N, member 2 (Kcnn2), mRNA [NM_080465]	140492	potassium intermediate/small conductance calcium-activated channel, subfamily N, member 2	GO:0005516|GO:0030018|GO:0046982|GO:0005886|GO:0030315|GO:0042803|GO:0005790|GO:0016286|GO:0034220|GO:0048168|GO:0043197|GO:0016020|GO:0051393|GO:0043025|GO:0006810|GO:0016021|GO:0005216|GO:0006813|GO:0015269|GO:0071805|GO:0006811	Mm.458654
A_51_P343900	9452.31	3167.99	2798.43	4639.28	2.78185	2.25871	2.13767	2.32315	0.185479	1.65782	Detected	Detected	Detected	Detected	Xrcc1	Mus musculus X-ray repair complementing defective repair in Chinese hamster cells 1 (Xrcc1), mRNA [NM_009532]	22594	X-ray repair complementing defective repair in Chinese hamster cells 1	GO:0003684|GO:0021766|GO:0000012|GO:0006281|GO:0006284|GO:0005634|GO:0006974	Mm.4347
A_51_P234359	3.56573	3.75496	3.52494	4.73947	-8.5904	-7.46185	-7.49513	-7.61181	-0.11668	1.34455	Not Detected	Not Detected	Not Detected	Not Detected	Sct	Mus musculus secretin (Sct), mRNA [NM_011328]	20287	secretin	GO:0097150|GO:0021542|GO:0043524|GO:0005179|GO:0008542|GO:0005576	Mm.4723
A_51_P487813	35085.1	121057	10352.3	14037.7	4.67397	7.51468	4.02494	3.92049	-0.104454	1.356	Detected	Detected	Detected	Detected	Lxn	Mus musculus latexin (Lxn), mRNA [NM_016753]	17035	latexin	GO:0010951|GO:0004857|GO:0005737|GO:0006954|GO:0010466|GO:0008191|GO:0030414|GO:0050965|GO:0008201	Mm.2632
A_52_P613977	7997.19	9270.07	8186.77	9406.46	2.54068	3.80772	3.68635	3.3429	-0.34345	1.14898	Detected	Detected	Detected	Detected		predicted pseudogene 6686 [Source:MGI Symbol;Acc:MGI:3646669] [ENSMUST00000178455]
A_55_P1957209	3.51058	3.68803	3.46751	4.67926	-8.61289	-7.4878	-7.51883	-7.63026	-0.111427	1.34946	Not Detected	Not Detected	Not Detected	Not Detected	4932443I19Rik	Mus musculus RIKEN cDNA 4932443I19 gene (4932443I19Rik), mRNA [NM_001101519]	403185	RIKEN cDNA 4932443I19 gene	GO:0008150|GO:0003674|GO:0005575	Mm.252143
A_52_P549166	3011.22	325.408	76.9481	142.962	1.13153	-1.02454	-3.04691	-2.69705	0.349865	1.8579	Detected	Detected	Detected	Detected	Arsj	Mus musculus arylsulfatase J (Arsj), mRNA [NM_173451]	271970	arylsulfatase J	GO:0016787|GO:0008152|GO:0005576|GO:0008484|GO:0005575|GO:0003824|GO:0046872	Mm.317021
A_55_P2096028	3.48589	3.6562	3.43876	4.64664	-8.62307	-7.5003	-7.53084	-7.64035	-0.109508	1.35126	Not Detected	Not Detected	Not Detected	Not Detected	Neurog3	Mus musculus neurogenin 3, mRNA (cDNA clone MGC:129292 IMAGE:40045043), complete cds. [BC104326]	11925	neurogenin 3	GO:0006355|GO:0003700|GO:0006366|GO:0003713|GO:0005634|GO:0007275|GO:0003677|GO:0030154|GO:0006351|GO:0007399|GO:0005622|GO:0051091|GO:0001077|GO:0005737|GO:0003690|GO:0045666|GO:0045944|GO:0030855|GO:0046983	Mm.57236
A_55_P2052210	48426.8	26610.7	25037.6	33086.2	5.13892	5.32907	5.29908	5.15741	-0.141672	1.32146	Detected	Detected	Detected	Detected	Gdi2	Mus musculus guanosine diphosphate (GDP) dissociation inhibitor 2 (Gdi2), mRNA [NM_008112]	14569	guanosine diphosphate (GDP) dissociation inhibitor 2	GO:0050790|GO:0005737|GO:0005794|GO:0031267|GO:0016020|GO:0009986|GO:0007264|GO:0032851|GO:0005093|GO:0015031|GO:0005097|GO:0005096	Mm.153226
A_51_P128987	34033.4	11938.3	16358.1	26924.5	4.63007	4.17266	4.68498	4.8601	0.175112	1.64595	Detected	Detected	Detected	Detected	Akr1b8	Mus musculus aldo-keto reductase family 1, member B8 (Akr1b8), mRNA [NM_008012]	14187	aldo-keto reductase family 1, member B8	GO:0044598|GO:0047718|GO:0004032|GO:0045550|GO:0016488|GO:0005737|GO:0044597|GO:0001758|GO:0016491|GO:0055114	Mm.5378
A_51_P111223	3.4516	3.61224	3.39658	4.59679	-8.63733	-7.51776	-7.54864	-7.65591	-0.107266	1.35336	Not Detected	Not Detected	Not Detected	Not Detected	Olfr606	Mus musculus olfactory receptor 606 (Olfr606), mRNA [NM_147094]	259098	olfactory receptor 606	GO:0050911|GO:0007608|GO:0007165|GO:0004984|GO:0016020|GO:0007186|GO:0004930|GO:0016021|GO:0004871	Mm.377840
A_55_P1958431	19.4838	7.13417	9.62857	14.5069	-6.14039	-6.5359	-6.04541	-5.99787	0.0475369	1.50665	Not Detected	Detected	Not Detected	Not Detected
A_51_P267969	3.43124	3.58456	3.369	4.56349	-8.64587	-7.52885	-7.56041	-7.6664	-0.10599	1.35455	Not Detected	Not Detected	Not Detected	Not Detected	Reg3a	Mus musculus regenerating islet-derived 3 alpha (Reg3a), mRNA [NM_011259]	19694	regenerating islet-derived 3 alpha	GO:0045617|GO:0010838|GO:0006954|GO:0090303|GO:0030246|GO:0005576|GO:0006953|GO:0005575	Mm.2552
A_55_P2111153	12632.3	16914.7	11575.1	12263.4	3.20023	4.67534	4.18601	3.72554	-0.460476	1.05946	Detected	Detected	Detected	Detected
A_51_P210560	11207.9	7754.97	5464.68	7543.94	3.02762	3.55026	3.10319	3.02457	-0.0786266	1.38049	Detected	Detected	Detected	Detected	Pptc7	Mus musculus PTC7 protein phosphatase homolog (S. cerevisiae) (Pptc7), mRNA [NM_177242]	320717	PTC7 protein phosphatase homolog (S. cerevisiae)	GO:0005739|GO:0008150|GO:0003674|GO:0016787|GO:0004721|GO:0003824|GO:0046872	Mm.489670
A_55_P2048493	297.686	207.875	375.488	395.657	-2.20695	-1.67108	-0.760104	-1.22843	-0.468328	1.05371	Detected	Detected	Detected	Detected	4931440P22Rik	Mus musculus RIKEN cDNA 4931440P22 gene (4931440P22Rik), long non-coding RNA [NR_027955]	71004	RIKEN cDNA 4931440P22 gene	GO:0008150|GO:0003674|GO:0005575	Mm.475465
A_55_P1996087	6628.68	4572.66	4593.67	4925.95	2.26991	2.78817	2.8527	2.40965	-0.443052	1.07234	Detected	Detected	Detected	Detected	Gm14326	Mus musculus predicted gene 14326 (Gm14326), transcript variant 1, mRNA [NM_001190302]	665211	predicted gene 14326	GO:0008150|GO:0003674|GO:0005575	Mm.482870
A_55_P1999419	2610.57	851.208	546.095	1068.42	0.92555	0.362721	-0.219721	0.20473	0.424451	1.95648	Detected	Detected	Detected	Detected	Bag5	Mus musculus BCL2-associated athanogene 5 (Bag5), mRNA [NM_027404]	70369	BCL2-associated athanogene 5	GO:0090083|GO:0048471|GO:0016234|GO:0070997|GO:0051087|GO:0061084|GO:0051444|GO:0031397|GO:0031625	Mm.44239
A_51_P112237	514.145	66.1741	138.269	309.977	-1.41857	-3.32245	-2.20139	-1.58052	0.620873	2.24184	Detected	Detected	Detected	Detected	Angel1	Mus musculus angel homolog 1 (Drosophila) (Angel1), mRNA [NM_144524]	68737	angel homolog 1 (Drosophila)	GO:0008150|GO:0003674|GO:0005575	Mm.63979
A_55_P2111483	3.37549	3.49983	3.28231	4.45116	-8.6695	-7.56336	-7.59802	-7.70235	-0.104335	1.35611	Not Detected	Not Detected	Not Detected	Not Detected	Polq	polymerase (DNA directed), theta [Source:MGI Symbol;Acc:MGI:2155399] [ENSMUST00000182163]	77782	polymerase (DNA directed), theta	GO:0043142|GO:0006200|GO:0003887|GO:0004386|GO:0016779|GO:0003677|GO:0005524|GO:0006260|GO:0006261|GO:0006281|GO:0000166|GO:0016787|GO:0016740	Mm.259114
A_55_P1958246	6487.9	1433.85	978.369	1726.5	2.23894	1.11503	0.621507	0.897094	0.275587	1.76467	Detected	Detected	Detected	Detected	Tcof1	Mus musculus Treacher Collins Franceschetti syndrome 1, homolog (Tcof1), transcript variant 1, mRNA [NM_001198984]	21453	Treacher Collins Franceschetti syndrome 1, homolog	GO:0005737|GO:0006810|GO:0005730|GO:0005634|GO:0042790	Mm.486251
A_52_P657729	3.36335	3.47954	3.26023	4.4217	-8.6747	-7.57175	-7.60775	-7.71194	-0.104182	1.35625	Not Detected	Not Detected	Not Detected	Not Detected	Asxl3	Mus musculus 12 days embryo male wolffian duct includes surrounding region cDNA, RIKEN full-length enriched library, clone:6720478I24 product:unclassifiable, full insert sequence. [AK032949]	211961	additional sex combs like 3 (Drosophila)	GO:0008150|GO:0003674|GO:0006355|GO:0005634|GO:0005575|GO:0003677|GO:0046872|GO:0006351	Mm.392310
A_52_P546635	4787.79	1467.94	1587.59	2868.96	1.80055	1.14893	1.31989	1.62978	0.309884	1.80712	Detected	Detected	Detected	Detected	Zeb1	Mus musculus zinc finger E-box binding homeobox 1 (Zeb1), mRNA [NM_011546]	21417	zinc finger E-box binding homeobox 1	GO:0005515|GO:0007389|GO:0003700|GO:0008285|GO:0010464|GO:0051216|GO:0033081|GO:0048704|GO:0005634|GO:0048752|GO:0048513|GO:0048598|GO:0048596|GO:0046872|GO:0030154|GO:0005737|GO:0003690|GO:0071230|GO:0030857|GO:0045944|GO:0090103|GO:0017015|GO:0005667|GO:0006355|GO:0051150|GO:0070888|GO:0000122|GO:0003676|GO:0007417|GO:0003677|GO:0006351|GO:0007399|GO:0043565|GO:0045666|GO:0003682|GO:0045892|GO:…	Mm.3929
A_55_P2015088	3.3538	3.46132	3.23943	4.39379	-8.6788	-7.57932	-7.61699	-7.72107	-0.104082	1.35635	Not Detected	Not Detected	Not Detected	Not Detected
A_55_P2098226	1088.26	275.499	1609.8	2076.77	-0.336787	-1.26474	1.33993	1.16359	-0.176348	1.29008	Detected	Detected	Detected	Detected	C1rl	Mus musculus complement component 1, r subcomponent-like (C1rl), mRNA [NM_181344]	232371	complement component 1, r subcomponent-like	GO:0016787|GO:0004252|GO:0045087|GO:0006958|GO:0006508|GO:0008236|GO:0008233|GO:0005576|GO:0003824|GO:0005615	Mm.132974
A_55_P2002908	3.34671	3.44512	3.22095	4.36748	-8.68186	-7.58609	-7.62524	-7.72973	-0.10449	1.35596	Not Detected	Not Detected	Not Detected	Not Detected	Tas2r138	Mus musculus taste receptor, type 2, member 138 (Tas2r138), mRNA [NM_001001451]	387513	taste receptor, type 2, member 138	GO:0007165|GO:0050909|GO:0016020|GO:0007186|GO:0004930|GO:0008527|GO:0016021|GO:0004871|GO:0050896|GO:0001580	Mm.377920
A_55_P2341120	3.34397	3.43748	3.21215	4.35526	-8.68304	-7.5893	-7.62919	-7.73378	-0.104586	1.35587	Not Detected	Not Detected	Not Detected	Not Detected		RIKEN cDNA A230004M16 gene [Source:MGI Symbol;Acc:MGI:2445050] [ENSMUST00000139508]				Mm.390351
A_55_P1961541	5.14596	219.783	230.25	202.851	-8.06116	-1.59071	-1.46567	-2.19226	-0.726583	0.881007	Detected	Not Detected	Detected	Detected	A930028N01Rik	Mus musculus adult retina cDNA, RIKEN full-length enriched library, clone:A930028N01 product:unclassifiable, full insert sequence. [AK020900]	78438	RIKEN cDNA A930028N01 gene	GO:0008150|GO:0003674|GO:0005575	Mm.447298
A_66_P126300	5133.47	14147.7	5241.79	7260.39	1.90112	4.41763	3.04312	2.96929	-0.0738211	1.3851	Detected	Detected	Detected	Detected	Mrpl47	Mus musculus mitochondrial ribosomal protein L47 (Mrpl47), mRNA [NM_029017]	74600	mitochondrial ribosomal protein L47	GO:0005739|GO:0008150|GO:0003674|GO:0003735|GO:0030529|GO:0005761|GO:0005840|GO:0006412	Mm.288960
A_55_P2005898	48.6805	20.37	29.4383	47.1883	-4.81933	-5.02227	-4.43311	-4.29618	0.136925	1.60295	Detected	Detected	Detected	Detected		predicted gene 9881 [Source:MGI Symbol;Acc:MGI:3641832] [ENSMUST00000068783]				Mm.483659
A_55_P1984173	6529.3	2177.84	1231.23	2690.1	2.24811	1.71803	0.953159	1.53691	0.58375	2.18489	Detected	Detected	Detected	Detected	Pde4dip	Mus musculus phosphodiesterase 4D interacting protein (myomegalin) (Pde4dip), transcript variant 2, mRNA [NM_178080]	83679	phosphodiesterase 4D interacting protein (myomegalin)	GO:0005515|GO:0005813|GO:0005737|GO:0005794|GO:0005634|GO:0030016|GO:0019899|GO:0005856|GO:0043623	Mm.129840
A_52_P122696	3594.46	1618.39	3501.36	4201.99	1.38696	1.2897	2.46097	2.18032	-0.28065	1.2001	Detected	Detected	Detected	Detected	Arl2	Mus musculus ADP-ribosylation factor-like 2 (Arl2), mRNA [NM_019722]	56327	ADP-ribosylation factor-like 2	GO:0015870|GO:0005515|GO:0031116|GO:0005813|GO:0005794|GO:0007264|GO:0031113|GO:0003924|GO:0005634|GO:0005525|GO:0005829|GO:0051297|GO:0006184|GO:0005622|GO:0005739|GO:0005758|GO:0007049|GO:0005737|GO:0000166|GO:0051457|GO:0019003|GO:0005856|GO:0034260	Mm.21071
A_51_P153995	3.33436	3.40193	3.16938	4.29334	-8.68719	-7.6043	-7.64853	-7.75444	-0.105906	1.35463	Not Detected	Not Detected	Not Detected	Not Detected	Gp9	Mus musculus glycoprotein 9 (platelet) (Gp9), mRNA [NM_018762]	54368	glycoprotein 9 (platelet)	GO:0007599|GO:0008150|GO:0003674|GO:0016020|GO:0007596|GO:0016021|GO:0007155	Mm.12897
A_55_P1961168	11603.1	7076.93	5228.82	7260.34	3.07762	3.41826	3.03954	2.96928	-0.0702572	1.38852	Detected	Detected	Detected	Detected	LOC101055913	PREDICTED: Mus musculus small ubiquitin-related modifier 2-like (LOC101055913), mRNA [XM_003945650]	101055913	small ubiquitin-related modifier 2 pseudogene
A_51_P375771	705.038	3.39405	3.15937	18.8047	-0.963042	-7.60764	-7.65309	-5.62351	2.02958	5.95205	Not Detected	Detected	Not Detected	Not Detected	Ptchd1	Mus musculus patched domain containing 1 (Ptchd1), mRNA [NM_001093750]	211612	patched domain containing 1	GO:0003674|GO:0050890|GO:0016020|GO:0005886|GO:0008158|GO:0016021|GO:0007224	Mm.218811
A_55_P1976267	3.33551	4.7539	12.0809	15.4047	-8.68669	-7.12154	-5.71807	-5.91124	-0.193168	1.27513	Not Detected	Not Detected	Not Detected	Not Detected		un64e01.y1 Sugano mouse kidney mkia Mus musculus cDNA clone IMAGE:2503416 5'. [AW475325]				Mm.400995
A_51_P134812	10310	16208.7	6508.73	14025.8	2.90716	4.61384	3.35543	3.91926	0.563825	2.15492	Detected	Detected	Detected	Detected	Chac1	Mus musculus ChaC, cation transport regulator 1 (Chac1), mRNA [NM_026929]	69065	ChaC, cation transport regulator 1	GO:0005802|GO:0006986|GO:0045746|GO:0005794|GO:0005112|GO:0006915|GO:0005829|GO:0007399|GO:0005737|GO:0007219|GO:0070059|GO:0010955|GO:0022008	Mm.35083
A_51_P488103	3.33838	3.3845	3.14771	4.26057	-8.68545	-7.6117	-7.65842	-7.76549	-0.107067	1.35354	Not Detected	Not Detected	Not Detected	Not Detected	Tcte1	Mus musculus t-complex-associated testis expressed 1 (Tcte1), mRNA [NM_013688]	21645	t-complex-associated testis expressed 1	GO:0008150|GO:0003674|GO:0005575	Mm.491193
A_51_P365859	3.34035	3.38184	3.14457	4.25635	-8.6846	-7.61284	-7.65986	-7.76692	-0.107055	1.35355	Not Detected	Not Detected	Not Detected	Not Detected	Sowaha	Mus musculus sosondowah ankyrin repeat domain family member A (Sowaha), mRNA [NM_183173]	237761	sosondowah ankyrin repeat domain family member A	GO:0008150|GO:0003674|GO:0005575	Mm.145208
A_55_P1992735	3.34248	3.38002	3.1425	4.25288	-8.68368	-7.61361	-7.66081	-7.7681	-0.107282	1.35334	Not Detected	Not Detected	Not Detected	Not Detected	Olfr1115	Mus musculus olfactory receptor 1115 (Olfr1115), mRNA [NM_146297]	258294	olfactory receptor 1115	GO:0050911|GO:0007608|GO:0007165|GO:0004984|GO:0016020|GO:0007186|GO:0005886|GO:0004930|GO:0016021|GO:0004871|GO:0050896	Mm.222994
A_55_P2059967	27.3849	3.37835	3.14032	9.71476	-5.64929	-7.61433	-7.66182	-6.57636	1.08546	3.09356	Not Detected	Detected	Not Detected	Not Detected	Soga1	Mus musculus RIKEN cDNA 9830001H06 gene (9830001H06Rik), mRNA [NM_001164663]	320706	suppressor of glucose, autophagy associated 1	GO:0003674|GO:0010506|GO:0005576|GO:0005615	Mm.79466
A_55_P2158494	8.60881	8.50286	6.35802	11.3097	-7.31879	-6.2827	-6.64415	-6.35705	0.287105	1.77881	Not Detected	Not Detected	Not Detected	Not Detected
A_55_P2185910	231.306	154.156	98.9873	128.059	-2.57094	-2.1024	-2.68356	-2.85587	-0.172316	1.29369	Detected	Detected	Detected	Detected	Mbtps2	Mus musculus membrane-bound transcription factor peptidase, site 2 (Mbtps2), mRNA [NM_172307]	270669	membrane-bound transcription factor peptidase, site 2	GO:0005737	Mm.37577
A_55_P1957997	3.35434	3.37607	3.13796	4.24773	-8.67857	-7.6153	-7.6629	-7.76985	-0.106946	1.35366	Not Detected	Not Detected	Not Detected	Not Detected		predicted gene 15743 [Source:MGI Symbol;Acc:MGI:3783185] [ENSMUST00000182690]				Mm.466711
A_55_P2387865	3.35787	3.3758	3.13799	10.5891	-8.67705	-7.61542	-7.66289	-6.45203	1.21085	3.37447	Not Detected	Not Detected	Not Detected	Not Detected	4930552P12Rik	Mus musculus RIKEN cDNA 4930552P12 gene (4930552P12Rik), long non-coding RNA [NR_045318]	77594	RIKEN cDNA 4930552P12 gene	GO:0008150|GO:0003674|GO:0005575	Mm.329924
A_55_P2426289	3.36162	3.37654	3.13885	8.67248	-8.67544	-7.6151	-7.66249	-6.74009	0.922399	2.76295	Not Detected	Not Detected	Not Detected	Not Detected	A830080H07Rik	AGENCOURT_10050878 NIH_MGC_144 Mus musculus cDNA clone IMAGE:6536051 5', mRNA sequence [BU604879]	320526	RIKEN cDNA A830080H07 gene		Mm.339456
A_51_P107315	7.95265	8.26119	7.49618	8.32546	-7.43316	-6.3243	-6.40657	-6.79901	-0.392433	1.11063	Not Detected	Not Detected	Not Detected	Not Detected	Slc5a8	Mus musculus solute carrier family 5 (iodide transporter), member 8 (Slc5a8), mRNA [NM_145423]	216225	solute carrier family 5 (iodide transporter), member 8	GO:0005215|GO:0016020|GO:0005886|GO:0006810|GO:0006915|GO:0016021|GO:0006814|GO:0055085|GO:0015293|GO:0006811	Mm.77381
A_55_P2183549	3522.63	1853.78	1767.44	1500.16	1.35784	1.4856	1.47472	0.694368	-0.780351	0.848777	Detected	Detected	Detected	Detected	Gm11449	PREDICTED: Mus musculus predicted gene 11449 (Gm11449), mRNA [XM_357236]	383770	predicted gene 11449
A_51_P483658	3457.15	622.202	865.596	1235.49	1.33077	-0.089407	0.44482	0.414334	-0.0304861	1.42733	Detected	Detected	Detected	Detected	Trim3	Mus musculus tripartite motif-containing 3 (Trim3), transcript variant 2, mRNA [NM_018880]	55992	tripartite motif-containing 3	GO:0005622|GO:0005515|GO:0005737|GO:0006810|GO:0008270|GO:0015031|GO:0046872|GO:0005768	Mm.29290
A_55_P2076876	3.80784	4.01671	3.69224	4.84984	-8.49563	-7.36463	-7.42823	-7.5786	-0.150366	1.31352	Not Detected	Not Detected	Not Detected	Not Detected	Aadacl3	Mus musculus arylacetamide deacetylase-like 3 (Aadacl3), mRNA [NM_001085503]	230883	arylacetamide deacetylase-like 3	GO:0008150|GO:0003674|GO:0016787|GO:0016020|GO:0008152|GO:0016021|GO:0005575	Mm.457844
A_55_P2087458	5.85266	3.99995	3.68515	4.85067	-7.87551	-7.37067	-7.431	-7.57835	-0.147348	1.31627	Not Detected	Not Detected	Not Detected	Not Detected	Oprm1	opioid receptor, mu 1 [Source:MGI Symbol;Acc:MGI:97441] [ENSMUST00000143875]	18390	opioid receptor, mu 1	GO:0005515|GO:0005886|GO:0045471|GO:0032100|GO:0032839|GO:0007193|GO:0007204|GO:0004985|GO:0030425|GO:0045429|GO:0007191|GO:0001965|GO:0005737|GO:0050769|GO:0045019|GO:0007218|GO:0031005|GO:0043950|GO:0043204|GO:0007626|GO:0061358|GO:0004871|GO:0043951|GO:0038047|GO:0031681|GO:0004930|GO:0051481|GO:0060079|GO:0004979|GO:0033554|GO:0071315|GO:0038003|GO:0019233|GO:0042383|GO:0007165|GO:0032590|GO:…	Mm.439715
A_55_P2070009	73.0767	28.8225	20.5672	26.3144	-4.23326	-4.52152	-4.95045	-5.13876	-0.188301	1.27943	Detected	Detected	Detected	Detected	Krt10	Mus musculus keratin 10 (Krt10), mRNA [NM_010660]	16661	keratin 10	GO:0005882|GO:0005515|GO:0005737|GO:0005198|GO:0030855|GO:0071277|GO:0045095	Mm.22662
A_55_P2024066	3.75764	3.96513	3.66865	4.84792	-8.51477	-7.38328	-7.43748	-7.57917	-0.14169	1.32145	Not Detected	Not Detected	Not Detected	Not Detected	Smr3a	Mus musculus submaxillary gland androgen regulated protein 3A (Smr3a), mRNA [NM_011422]	20599	submaxillary gland androgen regulated protein 3A	GO:0005576	Mm.261199
A_51_P292757	10593	7892.53	37130	39493.8	2.94622	3.57563	5.86757	5.4128	-0.454766	1.06366	Detected	Detected	Detected	Detected	Acbd4	Mus musculus acyl-Coenzyme A binding domain containing 4 (Acbd4), transcript variant 1, mRNA [NM_025988]	67131	acyl-Coenzyme A binding domain containing 4	GO:0008150|GO:0003674|GO:0005575	Mm.390367
A_55_P1994534	3.72414	11.1122	37.0666	7.39829	-8.52769	-5.89657	-4.10068	-6.96934	-2.86867	0.199594	Not Detected	Not Detected	Detected	Not Detected		RIKEN cDNA B230317F23 gene [Source:MGI Symbol;Acc:MGI:2443920] [ENSMUST00000052189]				Mm.390040
A_55_P2033650	6272.93	8260.41	10439.6	13143	2.19032	3.64135	4.03705	3.82547	-0.21158	1.25896	Detected	Detected	Detected	Detected	Cpt2	Mus musculus carnitine palmitoyltransferase 2 (Cpt2), mRNA [NM_009949]	12896	carnitine palmitoyltransferase 2	GO:0006629|GO:0005739|GO:0016746|GO:0016020|GO:0004095|GO:0006810|GO:0006631|GO:0005743|GO:0005634|GO:0016740	Mm.307620
A_52_P142531	1394.06	341.573	326.515	582.028	0.0204735	-0.954596	-0.961724	-0.671592	0.290133	1.78255	Detected	Detected	Detected	Detected	Phc3	Mus musculus polyhomeotic-like 3 (Drosophila) (Phc3), transcript variant 2, mRNA [NM_153421]	241915	polyhomeotic-like 3 (Drosophila)	GO:0035102|GO:0031519|GO:0008150|GO:0003674|GO:0008270|GO:0007275|GO:0005634|GO:0015629|GO:0003677|GO:0046872	Mm.233173
A_51_P498831	25313.3	23784.8	27699.9	33432.2	4.20301	5.1671	5.44487	5.17241	-0.272452	1.20694	Detected	Detected	Detected	Detected	Derl2	Mus musculus Der1-like domain family, member 2 (Derl2), mRNA [NM_033562]	116891	Der1-like domain family, member 2	GO:0006986|GO:0008284|GO:0005770|GO:0005783|GO:0030307|GO:0030970|GO:0005623|GO:0030176|GO:0030433|GO:0030968|GO:0005622|GO:0003674|GO:0001967|GO:0016020|GO:0016021|GO:0005769	Mm.28131
A_55_P2153580	154.377	202.928	141.537	110.323	-3.15429	-1.70582	-2.1677	-3.07095	-0.903248	0.779467	Detected	Detected	Detected	Detected	Zfp655	Mus musculus zinc finger protein 655 (Zfp655), transcript variant 2, mRNA [NM_001083958]	72611	zinc finger protein 655	GO:0003674|GO:0005737|GO:0005730|GO:2000134|GO:0005634	Mm.206555
A_66_P134040	4393.38	3599.37	5648.98	8633.03	1.67652	2.44288	3.15104	3.21912	0.0680705	1.52825	Detected	Detected	Detected	Detected	Vps25	Mus musculus vacuolar protein sorting 25 (yeast) (Vps25), transcript variant 3, mRNA [NM_001284412]	28084	vacuolar protein sorting 25 (yeast)	GO:0005739|GO:0003674|GO:0006355|GO:0005737|GO:0016020|GO:0006810|GO:0005634|GO:0015031|GO:0006351|GO:0005768	Mm.301020
A_52_P425971	6.89686	3.82207	3.57771	4.78838	-7.63866	-7.43629	-7.47369	-7.597	-0.123306	1.33839	Not Detected	Not Detected	Not Detected	Not Detected	1700067K01Rik	Mus musculus RIKEN cDNA 1700067K01 gene (1700067K01Rik), mRNA [NM_183097]	73453	RIKEN cDNA 1700067K01 gene	GO:0008150|GO:0003674|GO:0005575	Mm.75101
A_55_P2114201	96.4026	72.699	24.9095	29.3298	-3.8336	-3.18678	-4.6741	-4.98224	-0.308139	1.17745	Detected	Detected	Detected	Detected	G2e3	Mus musculus G2/M-phase specific E3 ubiquitin ligase (G2e3), transcript variant 2, mRNA [NM_001167963]	217558	G2/M-phase specific E3 ubiquitin ligase	GO:0000209|GO:0004842|GO:0005794|GO:0016874|GO:0001824|GO:0006915|GO:0005634|GO:0007275|GO:2001243|GO:0046872|GO:0043231|GO:0005737|GO:0008270	Mm.253264
A_55_P2100700	20546	7532.07	7403.99	10742.7	3.90197	3.50818	3.54136	3.53453	-0.0068274	1.45093	Detected	Detected	Detected	Detected	Pygo2	Mus musculus pygopus 2 (Pygo2), mRNA [NM_026869]	68911	pygopus 2	GO:0005515|GO:0001822|GO:0005634|GO:0030879|GO:0009791|GO:0001701|GO:0046872|GO:0033599|GO:0042393|GO:0048589|GO:0002088|GO:0007420|GO:0060021|GO:0016055|GO:0060070|GO:0051569	Mm.22521
A_55_P2040878	27074.2	18291.2	10180.3	20350.8	4.30003	4.78821	4.00077	4.45626	0.455494	1.99903	Detected	Detected	Detected	Detected	Ung	Mus musculus uracil DNA glycosylase (Ung), transcript variant 1, mRNA [NM_001040691]	22256	uracil DNA glycosylase	GO:0045437|GO:0004844|GO:0043066|GO:0005634|GO:0016446|GO:0006974|GO:0016799|GO:0005739|GO:0006281|GO:0016787|GO:0006284|GO:0016798|GO:0008152|GO:0016447	Mm.1393
A_55_P2003393	3.56497	3.75133	3.52335	4.73715	-8.59071	-7.46325	-7.49578	-7.61252	-0.116736	1.3445	Not Detected	Not Detected	Not Detected	Not Detected	Gm10605	Mus musculus 16 days embryo head cDNA, RIKEN full-length enriched library, clone:C130095J21 product:hypothetical protein, full insert sequence. [AK141001]	100038557	predicted gene 10605		Mm.427997
A_55_P1998006	3.55055	3.73416	3.50929	4.72225	-8.59656	-7.46986	-7.50155	-7.61706	-0.115509	1.34565	Not Detected	Not Detected	Not Detected	Not Detected	Klra33	Mus musculus killer cell lectin-like receptor subfamily A member 33 (Klra33), mRNA [NM_001039118]	654450	killer cell lectin-like receptor subfamily A member 33		Mm.333431
A_55_P2048953	3.53682	3.71769	3.49493	4.70802	-8.60215	-7.47624	-7.50746	-7.62142	-0.113952	1.3471	Not Detected	Not Detected	Not Detected	Not Detected	4930515G16Rik	Mus musculus RIKEN cDNA 4930515G16 gene (4930515G16Rik), non-coding RNA [NR_003100]	75070	myc induced nuclear antigen pseudogene		Mm.463364
A_55_P2135701	102.188	91.9078	78.6215	77.1978	-3.74951	-2.84853	-3.01588	-3.58605	-0.570172	0.981891	Detected	Detected	Detected	Detected	BC024978	Mus musculus mammary gland RCB-0527 Jyg-MC(B) cDNA, RIKEN full-length enriched library, clone:G930043M10 product:unclassifiable, full insert sequence. [AK166513]	414069	cDNA sequence BC024978	GO:0008150|GO:0003674|GO:0005575	Mm.379069
A_55_P1999992	24.4561	99.9899	61.7803	24.9867	-5.81248	-2.72694	-3.36365	-5.21345	-1.84979	0.404444	Detected	Detected	Detected	Detected	Galnt12	Mus musculus UDP-N-acetyl-alpha-D-galactosamine:polypeptide N-acetylgalactosaminyltransferase 12 (Galnt12), mRNA [NM_172693]	230145	UDP-N-acetyl-alpha-D-galactosamine:polypeptide N-acetylgalactosaminyltransferase 12	GO:0008150|GO:0003674|GO:0004653|GO:0005794|GO:0016020|GO:0016757|GO:0016021|GO:0005575|GO:0016740	Mm.132246
A_66_P122660	3.4969	3.66857	3.45183	4.66088	-8.61852	-7.49543	-7.52537	-7.63594	-0.110568	1.35026	Not Detected	Not Detected	Not Detected	Not Detected	Mrgpra4	Mus musculus MAS-related GPR, member A4 (Mrgpra4), mRNA [NM_153524]	235854	MAS-related GPR, member A4	GO:0007165|GO:0016020|GO:0007186|GO:0005886|GO:0007218|GO:0004930|GO:0007268|GO:0016021|GO:0005575|GO:0004871|GO:0008188	Mm.207065
A_55_P1975140	3.48484	3.65349	3.43784	4.64483	-8.62351	-7.50137	-7.53122	-7.64091	-0.109686	1.35109	Not Detected	Not Detected	Not Detected	Not Detected	Acvr1c	Mus musculus activin A receptor, type IC (Acvr1c), transcript variant 1, mRNA [NM_001111030]	269275	activin A receptor, type IC	GO:0016361|GO:0007368|GO:0030262|GO:0005886|GO:0001834|GO:0019915|GO:0046332|GO:0002021|GO:0046872|GO:0030154|GO:0005737|GO:0000166|GO:0048185|GO:0016301|GO:0005024|GO:0046676|GO:0016772|GO:0032868|GO:0043065|GO:0009986|GO:0006915|GO:0042981|GO:0005524|GO:0001701|GO:0009749|GO:0043280|GO:0016310|GO:0004672|GO:0007181|GO:0016020|GO:0070700|GO:0004674|GO:0048179|GO:0004675|GO:0038092|GO:0038100|GO:…	Mm.77751
A_51_P226711	5.01065	3.6382	3.42363	4.62913	-8.0996	-7.50742	-7.5372	-7.6458	-0.108596	1.35211	Not Detected	Not Detected	Not Detected	Not Detected	Ptf1a	Mus musculus pancreas specific transcription factor, 1a (Ptf1a), mRNA [NM_018809]	19213	pancreas specific transcription factor, 1a	GO:0005515|GO:0006366|GO:0060042|GO:0048699|GO:0005634|GO:0009790|GO:0030154|GO:0005622|GO:0005737|GO:0045944|GO:0009888|GO:0046983|GO:0005667|GO:0006355|GO:0007275|GO:0048663|GO:0003677|GO:0006351|GO:0043565|GO:0048384|GO:0001077|GO:0045165|GO:0031016|GO:0031017|GO:0045893|GO:0030902	Mm.69647
A_55_P2109317	3.46089	3.62331	3.40911	4.61282	-8.63346	-7.51334	-7.54333	-7.65089	-0.107553	1.35309	Not Detected	Not Detected	Not Detected	Not Detected		Mus musculus activated spleen cDNA, RIKEN full-length enriched library, clone:F830229J19 product:hypothetical Histidine-rich region profile containing protein, full insert sequence. [AK157646]
A_51_P399853	3.44993	3.60874	3.39513	4.59634	-8.63803	-7.51915	-7.54926	-7.65605	-0.106791	1.3538	Not Detected	Not Detected	Not Detected	Not Detected	Zfp704	Mus musculus zinc finger protein 704 (Zfp704), mRNA [NM_133218]	170753	zinc finger protein 704	GO:0046872	Mm.212908
A_51_P114843	6.63137	3.5943	3.38159	5.92765	-7.69529	-7.52494	-7.55503	-7.28908	0.265949	1.75292	Not Detected	Not Detected	Not Detected	Not Detected	H1fx	Mus musculus H1 histone family, member X (H1fx), mRNA [NM_198622]	243529	H1 histone family, member X	GO:0005515|GO:0008150|GO:0005694|GO:0005634|GO:0005575|GO:0003677	Mm.33796
A_55_P2185484	95.5822	5.59335	15.9455	37.0816	-3.84593	-6.88694	-5.31765	-4.6439	0.673747	2.32552	Detected	Detected	Not Detected	Not Detected	Zfp865	Mus musculus zinc finger protein 865 (Zfp865), mRNA [NM_001033383]	319748	zinc finger protein 865	GO:0008150|GO:0006355|GO:0005634|GO:0003676|GO:0003677|GO:0046872|GO:0006351	Mm.86607
A_51_P220837	3.41963	3.56735	3.35458	4.54615	-8.65076	-7.53579	-7.5666	-7.67189	-0.105296	1.3552	Not Detected	Not Detected	Not Detected	Not Detected	Olfr786	Mus musculus olfactory receptor 786 (Olfr786), mRNA [NM_146549]	258542	olfactory receptor 786	GO:0050911|GO:0007608|GO:0007165|GO:0004984|GO:0016020|GO:0007186|GO:0005886|GO:0004930|GO:0016021|GO:0004871|GO:0050896	Mm.246629
A_55_P2138416	34044.7	13934	9289.46	14998.8	4.63054	4.39568	3.86865	4.01602	0.147373	1.6146	Detected	Detected	Detected	Detected
A_55_P2102540	3200.54	56.8687	98.4773	412.482	1.2195	-3.54108	-2.69101	-1.16835	1.52266	4.18859	Detected	Detected	Detected	Detected	Olfml3	Mus musculus olfactomedin-like 3 (Olfml3), mRNA [NM_133859]	99543	olfactomedin-like 3	GO:0008150|GO:0003674|GO:0007275|GO:0005576|GO:0005575	Mm.211535
A_51_P474422	21260.3	6114.59	8796.41	10856.6	3.95128	3.20739	3.78997	3.54975	-0.240217	1.23421	Detected	Detected	Detected	Detected	Ift27	Mus musculus intraflagellar transport 27 (Ift27), mRNA [NM_025931]	67042	intraflagellar transport 27	GO:0005515|GO:0005813|GO:0007264|GO:0097225|GO:0005623|GO:0097228|GO:0005525|GO:0005622|GO:0005929|GO:0042073|GO:0000166|GO:0030992|GO:0030990	Mm.30191
A_55_P2378827	79.6355	193.625	58.3155	65.6033	-4.10926	-1.77353	-3.44692	-3.82084	-0.373919	1.12497	Detected	Detected	Detected	Detected	LOC553096	Mus musculus 16 days embryo head cDNA, RIKEN full-length enriched library, clone:C130020E14 product:unclassifiable, full insert sequence. [AK047890]	553096	uncharacterized LOC553096		Mm.441684
A_51_P422369	3.37176	3.49535	3.2795	7.56878	-8.6711	-7.56521	-7.59925	-6.93648	0.662777	2.30791	Not Detected	Not Detected	Not Detected	Not Detected	Odf3b	Mus musculus outer dense fiber of sperm tails 3B (Odf3b), mRNA [NM_001013022]	70113	outer dense fiber of sperm tails 3B	GO:0008150|GO:0003674|GO:0005575	Mm.247273
A_55_P2131423	6.02791	3.48491	7.85677	17.2498	-7.83294	-7.56953	-6.33879	-5.74803	0.590761	2.19553	Not Detected	Not Detected	Not Detected	Not Detected
A_52_P401311	6325.01	16339.1	19608.9	21128	2.20225	4.62539	4.94649	4.51034	-0.436155	1.07747	Detected	Detected	Detected	Detected
A_51_P177491	40.3579	29.7654	28.3767	33.7049	-5.08982	-4.47508	-4.48609	-4.78165	-0.295561	1.18776	Detected	Detected	Detected	Detected	Ctrl	Mus musculus chymotrypsin-like (Ctrl), mRNA [NM_023182]	109660	chymotrypsin-like	GO:0016787|GO:0006508|GO:0008236|GO:0008233	Mm.2745
A_65_P03442	64325.4	71473.6	245977	245099	5.5485	6.75447	8.59543	8.04647	-0.548963	0.996433	Detected	Detected	Detected	Detected	Pgk1	Mus musculus phosphoglycerate kinase 1 (Pgk1), mRNA [NM_008828]	18655	phosphoglycerate kinase 1	GO:0016310|GO:0004618|GO:0043531|GO:0005975|GO:0006094|GO:0005524|GO:0006096|GO:0005829	Mm.336205
A_55_P2114779	3.34161	16.5209	578.326	1190.71	-8.68406	-5.32443	-0.136989	0.361073	0.498061	2.05889	Detected	Not Detected	Detected	Not Detected	Greb1	Mus musculus gene regulated by estrogen in breast cancer protein (Greb1), transcript variant 1, mRNA [NM_015764]	268527	gene regulated by estrogen in breast cancer protein	GO:0016020|GO:0016021	Mm.428062
A_55_P1999232	5.41981	7.45516	3.20942	4.354	-7.98636	-6.47241	-7.63041	-7.7342	-0.103781	1.35663	Not Detected	Not Detected	Not Detected	Not Detected	Defb45	Mus musculus defensin beta 45 (Defb45), mRNA [NM_001037752]	433490	defensin beta 45	GO:0008150|GO:0003674|GO:0006952|GO:0005576|GO:0005575|GO:0042742	Mm.23779
A_55_P2347529	126.153	71.7679	42.9763	40.9999	-3.44557	-3.20538	-3.88726	-4.49899	-0.611727	0.954013	Detected	Detected	Detected	Detected	3010003L21Rik	PREDICTED: Mus musculus RIKEN cDNA 3010003L21 gene (3010003L21Rik), misc_RNA [XR_107859]	109163	RIKEN cDNA 3010003L21 gene		Mm.440359
A_55_P2335723	3.33374	3.41834	3.19303	4.33026	-8.68746	-7.59735	-7.6378	-7.74208	-0.104279	1.35616	Not Detected	Not Detected	Not Detected	Not Detected	2900009J06Rik	uc73h09.x1 Sugano mouse liver mlia Mus musculus cDNA clone IMAGE:1431329 3'. [AA986756]	100502745	RIKEN cDNA 2900009J06 gene		Mm.440061
A_55_P2003592	25.6941	3.41229	15.289	16.956	-5.74124	-7.59991	-5.37831	-5.77281	-0.3945	1.10904	Not Detected	Detected	Not Detected	Not Detected	Unkl	Mus musculus unkempt-like (Drosophila) (Unkl), transcript variant 1, mRNA [NM_001197024]	74154	unkempt-like (Drosophila)	GO:0008150|GO:0005737|GO:0016874|GO:0008270|GO:0005634|GO:0005575|GO:0046872	Mm.267353
A_55_P2011767	10.8129	3.40632	5.75551	5.07835	-6.98991	-7.60243	-6.78778	-7.51218	-0.724392	0.882346	Not Detected	Not Detected	Not Detected	Not Detected	Gm5493	Mus musculus 9 days embryo whole body cDNA, RIKEN full-length enriched library, clone:D030063M22 product:weakly similar to Hypothetical KRAB box containing protein (Fragment) [Mus musculus], full insert sequence. [AK141778]	433078	predicted gene 5493	GO:0008150|GO:0003674|GO:0005575	Mm.328826
A_52_P46085	3550.49	425.996	1238.92	1868.18	1.3692	-0.635951	0.962142	1.01088	0.0487413	1.50791	Detected	Detected	Detected	Detected	Mvp	Mus musculus major vault protein (Mvp), mRNA [NM_080638]	78388	major vault protein	GO:0038127|GO:0048471|GO:0023057|GO:0019901|GO:0008283|GO:0019903|GO:0061099|GO:0005634|GO:0072376|GO:0031953|GO:0005737|GO:0030529|GO:0005856|GO:0070062	Mm.228797
A_55_P2152305	68311	115126	99073.3	96742.3	5.63523	7.44221	7.28348	6.70532	-0.578157	0.976472	Detected	Detected	Detected	Detected	Atp5h	Mus musculus ATP synthase, H+ transporting, mitochondrial F0 complex, subunit d (Atp5h), mRNA [NM_027862]	71679	ATP synthase, H+ transporting, mitochondrial F0 complex, subunit d	GO:0015986|GO:0046034|GO:0015078|GO:0005743|GO:0005753|GO:0005739|GO:0003674|GO:0016020|GO:0006810|GO:0000276|GO:0045263|GO:0006811|GO:0015992	Mm.371641
A_55_P2089677	2138.93	1234.91	1381.44	2020.27	0.638077	0.899545	1.11923	1.12379	0.0045604	1.46243	Detected	Detected	Detected	Detected	Synrg	Mus musculus synergin, gamma (Synrg), mRNA [NM_194341]	217030	synergin, gamma	GO:0008150|GO:0003674|GO:0005737|GO:0005794|GO:0016020|GO:0005509|GO:0006810|GO:0030130|GO:0015031|GO:0006897	Mm.82680
A_55_P2109887	3.32854	3.38718	3.15546	4.27551	-8.68971	-7.61056	-7.65488	-7.76044	-0.105564	1.35495	Not Detected	Not Detected	Not Detected	Not Detected
A_52_P413855	1045.4	1992.1	936.341	1207.78	-0.394764	1.58943	0.558161	0.381599	-0.176561	1.28989	Detected	Detected	Detected	Detected	Slc35a3	Mus musculus solute carrier family 35 (UDP-N-acetylglucosamine (UDP-GlcNAc) transporter), member 3 (Slc35a3), mRNA [NM_144902]	229782	solute carrier family 35 (UDP-N-acetylglucosamine (UDP-GlcNAc) transporter), member 3	GO:0015780|GO:0005794|GO:0016020|GO:0005338|GO:0000139|GO:0006810|GO:0008643|GO:0005351|GO:0016021	Mm.482174
A_51_P210031	3.33215	3.37768	3.14333	9.34667	-8.68815	-7.61461	-7.66044	-6.63209	1.02835	2.97349	Not Detected	Not Detected	Not Detected	Not Detected	Smr2	Mus musculus submaxillary gland androgen regulated protein 2 (Smr2), transcript variant 2, mRNA [NM_001252679]	20600	submaxillary gland androgen regulated protein 2	GO:0009636|GO:0005576	Mm.1397
A_55_P2114697	8789.55	15123	8670.23	5999.87	2.67698	4.51381	3.76913	2.69418	-1.07495	0.692008	Detected	Detected	Detected	Detected	Gcm1	Mus musculus glial cells missing homolog 1 (Drosophila) (Gcm1), mRNA [NM_008103]	14531	glial cells missing homolog 1 (Drosophila)	GO:0005515|GO:0005667|GO:0006355|GO:0003700|GO:0060706|GO:0060143|GO:0060670|GO:0005634|GO:0007275|GO:0003677|GO:0006351|GO:0046872|GO:0060018|GO:0045944|GO:0008270|GO:0008134	Mm.1400
A_66_P115699	3.33552	3.37337	6.29213	9.65828	-8.68669	-7.61646	-6.65918	-6.58477	0.0744093	1.53498	Not Detected	Not Detected	Not Detected	Not Detected	Olfr980	Mus musculus olfactory receptor 980 (Olfr980), mRNA [NM_147106]	259110	olfactory receptor 980	GO:0050911|GO:0007608|GO:0007165|GO:0004984|GO:0016020|GO:0007186|GO:0005886|GO:0004930|GO:0016021|GO:0004871|GO:0050896	Mm.377852
A_51_P426270	53079.2	823.337	4155.5	29580.7	5.27126	0.314692	2.70808	4.99583	2.28775	7.11844	Detected	Detected	Detected	Detected	Mgp	Mus musculus matrix Gla protein (Mgp), mRNA [NM_008597]	17313	matrix Gla protein	GO:0030500|GO:0051216|GO:0005783|GO:0030324|GO:0005509|GO:0005576|GO:0007275|GO:0005615|GO:0030154|GO:0031012|GO:0043234|GO:0006461|GO:0001503|GO:0048754|GO:0048306	Mm.243085
A_66_P112005	144.313	41.9013	36.5444	72.3171	-3.25154	-3.98172	-4.12115	-3.68027	0.440877	1.97888	Detected	Detected	Detected	Detected	Olfr1252	Mus musculus olfactory receptor 1252 (Olfr1252), mRNA [NM_207568]	404331	olfactory receptor 1252	GO:0050911|GO:0007608|GO:0007165|GO:0004984|GO:0016020|GO:0007186|GO:0005886|GO:0004930|GO:0016021|GO:0004871|GO:0050896	Mm.377275
A_55_P2064965	113.276	46.0259	69.6432	59.8196	-3.6009	-3.84627	-3.19082	-3.95399	-0.763173	0.858944	Detected	Detected	Detected	Detected	Gm10624	PREDICTED: Mus musculus predicted gene 10624 (Gm10624), misc_RNA [XR_140831]	100038420	predicted gene 10624	GO:0008150|GO:0003674|GO:0005575	Mm.484502
A_55_P2118062	3.34663	7.0106	3.13254	4.24325	-8.68189	-6.56111	-7.6654	-7.77137	-0.105969	1.35457	Not Detected	Not Detected	Not Detected	Not Detected	Leng8	Mus musculus 0 day neonate kidney cDNA, RIKEN full-length enriched library, clone:D630008M13 product:hypothetical Tyrosine-rich region containing protein, full insert sequence. [AK085304]	232798	leukocyte receptor cluster (LRC) member 8	GO:0008150|GO:0005575	Mm.22831
A_55_P1976494	95.6756	329.955	319.853	326.135	-3.84452	-1.00452	-0.991466	-1.50721	-0.515748	1.01964	Detected	Detected	Detected	Detected	Ccdc176	Mus musculus coiled-coil domain containing 176 (Ccdc176), mRNA [NM_028377]	72873	coiled-coil domain containing 176	GO:0008150|GO:0003674|GO:0005575	Mm.440428
A_55_P2021465	5638.55	95.1118	181.193	726.833	2.03651	-2.7991	-1.81134	-0.351057	1.46029	4.01137	Detected	Detected	Detected	Detected	Phldb2	Mus musculus pleckstrin homology-like domain, family B, member 2 (Phldb2), transcript variant 1, mRNA [NM_001252442]	208177	pleckstrin homology-like domain, family B, member 2	GO:0008150|GO:0003674|GO:0005737|GO:0016020|GO:0005886|GO:0045111	Mm.211477
A_55_P1974671	1669.92	2006.59	1338.9	1618.74	0.280968	1.59989	1.0741	0.804118	-0.269983	1.20901	Detected	Detected	Detected	Detected	Sft2d1	Mus musculus SFT2 domain containing 1 (Sft2d1), mRNA [NM_134114]	106489	SFT2 domain containing 1	GO:0008150|GO:0003674|GO:0005575	Mm.311080
A_55_P1960108	3.36138	3.37098	3.13551	4.25106	-8.67554	-7.61748	-7.66403	-7.76872	-0.104688	1.35578	Not Detected	Not Detected	Not Detected	Not Detected	Gm3515	PREDICTED: Mus musculus predicted gene 3515 (Gm3515), misc_RNA [XR_168682]	100041799	predicted gene 3515		Mm.482718
A_55_P2052924	36991.7	7682.42	7079.91	10891.3	4.75032	3.5367	3.47679	3.55435	0.0775643	1.53834	Detected	Detected	Detected	Detected	Sepw1	Mus musculus selenoprotein W, muscle 1 (Sepw1), mRNA [NM_009156]	20364	selenoprotein W, muscle 1	GO:0008430|GO:0005737|GO:0016209|GO:0005886|GO:0016491|GO:0045454|GO:0055114	Mm.42829
A_55_P2113723	205.486	143.827	220.181	175.914	-2.7417	-2.20245	-1.53018	-2.39781	-0.867626	0.798953	Detected	Detected	Detected	Detected	Pecr	Mus musculus in vitro fertilized eggs cDNA, RIKEN full-length enriched library, clone:7420405J16 product:peroxisomal trans-2-enoyl-CoA reductase, full insert sequence. [AK135714]	111175	peroxisomal trans-2-enoyl-CoA reductase	GO:0006629|GO:0005102|GO:0030497|GO:0043231|GO:0005739|GO:0019166|GO:0006631|GO:0016491|GO:0006633|GO:0033306|GO:0005778|GO:0005777|GO:0055114	Mm.281738
A_55_P2137206	2125.03	1487.65	1318.06	2255.76	0.628669	1.16817	1.05147	1.28286	0.231397	1.71143	Detected	Detected	Detected	Detected	Tgfbr1	Mus musculus transforming growth factor, beta receptor I (Tgfbr1), mRNA [NM_009370]	21812	transforming growth factor, beta receptor I	GO:0005515|GO:0010468|GO:0043627|GO:0030054|GO:0030307|GO:0048705|GO:0048844|GO:0048538|GO:0046332|GO:0009790|GO:0009791|GO:0048701|GO:0032403|GO:0030154|GO:0005114|GO:0007507|GO:0046777|GO:0000166|GO:0018105|GO:0016301|GO:0018107|GO:0030199|GO:0007178|GO:0031396|GO:0007179|GO:0031625|GO:0016772|GO:0046982|GO:0043393|GO:0001701|GO:0043235|GO:0043234|GO:0016310|GO:0001501|GO:0043542|GO:0045121|GO:…	Mm.197552
A_55_P2032936	10219.7	29114.7	19854	25680.7	2.89447	5.45881	4.96441	4.79186	-0.172553	1.29348	Detected	Detected	Detected	Detected	Cisd1	Mus musculus CDGSH iron sulfur domain 1 (Cisd1), mRNA [NM_134007]	52637	CDGSH iron sulfur domain 1	GO:0005739|GO:0051536|GO:0016020|GO:0005506|GO:0051537|GO:0005741|GO:0016021|GO:0043457|GO:0046872|GO:0043231	Mm.254114
A_52_P49014	3.15912	3.12852	2.92944	3.93473	-8.76507	-7.72517	-7.7621	-7.88027	-0.118169	1.34317	Not Detected	Not Detected	Not Detected	Not Detected	Shh	Mus musculus sonic hedgehog (Shh), mRNA [NM_009170]	20423	sonic hedgehog	GO:0010468|GO:0005515|GO:0001656|GO:0008219|GO:0007389|GO:0001658|GO:0010463|GO:0001755|GO:0009790|GO:0007228|GO:0005615|GO:0005113|GO:0007224|GO:0007405|GO:0021794|GO:0001947|GO:0007507|GO:0003140|GO:0001948|GO:0007411|GO:0006508|GO:0016539|GO:0001942|GO:0001944|GO:0002320|GO:0014902|GO:0005794|GO:0009986|GO:0001708|GO:0021938|GO:0005509|GO:0007275|GO:0000122|GO:0007417|GO:0001841|GO:0006897|GO:…	Mm.57202
A_51_P480588	3.72368	3.92566	3.64526	4.83341	-8.52787	-7.39771	-7.44671	-7.5835	-0.136786	1.32595	Not Detected	Not Detected	Not Detected	Not Detected	Olfr1182	Mus musculus olfactory receptor 1182 (Olfr1182), mRNA [NM_001011535]	258167	olfactory receptor 1182	GO:0007608|GO:0007165|GO:0016020|GO:0007186|GO:0005886|GO:0004930|GO:0016021|GO:0004871|GO:0050896	Mm.223246
A_55_P2026291	10150.9	6498.34	3395.83	3278.6	2.88473	3.29521	2.41682	1.82233	-0.594493	0.965478	Detected	Detected	Detected	Detected	Smarce1	Mus musculus SWI/SNF related, matrix associated, actin dependent regulator of chromatin, subfamily e, member 1 (Smarce1), mRNA [NM_020618]	57376	SWI/SNF related, matrix associated, actin dependent regulator of chromatin, subfamily e, member 1	GO:0005515|GO:0016922|GO:0071565|GO:0008080|GO:0003723|GO:0005634|GO:0006337|GO:0071564|GO:0003677|GO:0007399|GO:0047485|GO:0016514|GO:0017053|GO:0006338|GO:0045892|GO:0016568	Mm.379086
A_55_P2131453	3.69042	3.88999	3.62404	4.82127	-8.54081	-7.41088	-7.45513	-7.58713	-0.131994	1.33036	Not Detected	Not Detected	Not Detected	Not Detected	Otogl	Mus musculus otogelin-like (Otogl), mRNA [NM_001177567]	628870	otogelin-like	GO:0008150|GO:0003674|GO:0046556|GO:0046373|GO:0005576|GO:0005575	Mm.336090
A_51_P341746	3.67418	9.99933	51.3094	40.9312	-8.54718	-6.04882	-3.63158	-4.50141	-0.86983	0.797733	Detected	Not Detected	Detected	Not Detected	Mpl	Mus musculus myeloproliferative leukemia virus oncogene (Mpl), transcript variant 2, mRNA [NM_010823]	17480	myeloproliferative leukemia virus oncogene	GO:0048872|GO:0004896|GO:0016020|GO:0005886|GO:0032642|GO:0016021	Mm.4864
A_55_P2131328	46.428	65.7348	54.077	30.3679	-4.88767	-3.33206	-3.55578	-4.93206	-1.37628	0.561568	Detected	Detected	Detected	Detected
A_55_P2043702	17205.5	8077.02	6783.6	10269.3	3.64598	3.60896	3.41511	3.46951	0.0544032	1.51384	Detected	Detected	Detected	Detected	Tfg	Mus musculus Trk-fused gene (Tfg), transcript variant 1, mRNA [NM_019678]	21787	Trk-fused gene	GO:0005515|GO:0007165|GO:0005575|GO:0004871|GO:0043123|GO:0042802	Mm.425970
A_55_P1977038	3.62599	3.81881	9.43619	9.91881	-8.56622	-7.43753	-6.07452	-6.54637	-0.471845	1.05115	Not Detected	Not Detected	Not Detected	Not Detected	Cxcl9	Mus musculus chemokine (C-X-C motif) ligand 9 (Cxcl9), mRNA [NM_008599]	17329	chemokine (C-X-C motif) ligand 9	GO:0008009|GO:0051607|GO:0006955|GO:0006954|GO:0006935|GO:0005576|GO:0005615|GO:0005125|GO:0009897	Mm.766
A_51_P351481	659.24	674.684	381.039	363.663	-1.05994	0.02742	-0.738933	-1.35008	-0.611148	0.954396	Detected	Detected	Detected	Detected	Ccnl1	Mus musculus cyclin L1 (Ccnl1), mRNA [NM_019937]	56706	cyclin L1	GO:0005515|GO:0006396|GO:0006355|GO:0005737|GO:0019901|GO:0016607|GO:0005634|GO:0000079|GO:0008023|GO:0006351	Mm.175612
A_55_P2169417	35.0127	3.78384	3.54871	4.76091	-5.29479	-7.4508	-7.48544	-7.6053	-0.119865	1.34159	Not Detected	Detected	Not Detected	Not Detected	BC021767	Mus musculus cDNA sequence BC021767 (BC021767), non-coding RNA [NR_033629]	545551	cingulin pseudogene		Mm.440979
A_55_P2041137	3.57981	5.0788	9.08488	15.7093	-8.58472	-7.02616	-6.12926	-5.88299	0.246267	1.72916	Not Detected	Not Detected	Not Detected	Not Detected		predicted gene 1992 [Source:MGI Symbol;Acc:MGI:3780162] [ENSMUST00000161581]
A_55_P2357751	3.565	3.74908	3.52081	4.73453	-8.5907	-7.46411	-7.49682	-7.61332	-0.116493	1.34473	Not Detected	Not Detected	Not Detected	Not Detected	4930552N02Rik	Mus musculus RIKEN cDNA 4930552N02 gene (4930552N02Rik), long non-coding RNA [NR_040661]	75367	RIKEN cDNA 4930552N02 gene		Mm.159510
A_55_P2165839	6.28358	3.73225	3.50697	4.72037	-7.77301	-7.4706	-7.50251	-7.61764	-0.11513	1.346	Not Detected	Not Detected	Not Detected	Not Detected	Cebpe	Mus musculus CCAAT/enhancer binding protein (C/EBP), epsilon (Cebpe), mRNA [NM_207131]	110794	CCAAT/enhancer binding protein (C/EBP), epsilon	GO:0006909|GO:0006355|GO:0003700|GO:0046982|GO:0005634|GO:0042089|GO:0003677|GO:0006351|GO:0042803|GO:0010628|GO:0043565|GO:0030225|GO:0042742	Mm.236223
A_55_P1979973	308.082	3.71531	6.7348	55.798	-2.15743	-7.47717	-6.56109	-4.05439	2.5067	8.28504	Detected	Detected	Not Detected	Not Detected	Nuak2	Mus musculus NUAK family, SNF1-like kinase, 2 (Nuak2), transcript variant A, mRNA [NM_001195025]	74137	NUAK family, SNF1-like kinase, 2	GO:0043066|GO:0000287|GO:0030036|GO:0006915|GO:0005524|GO:0046872|GO:0016310|GO:0004672|GO:0000166|GO:0004674|GO:0016301|GO:0006468|GO:0042149|GO:0016740|GO:0016772	Mm.100666
A_55_P2036963	3.52277	3.69913	3.47846	4.69084	-8.60789	-7.48346	-7.51428	-7.62669	-0.112412	1.34854	Not Detected	Not Detected	Not Detected	Not Detected
A_55_P1955422	48.3966	6.5721	14.3039	13.961	-4.82777	-6.65429	-5.47439	-6.05321	-0.578817	0.976025	Not Detected	Detected	Not Detected	Not Detected	Gm1715	Mus musculus predicted gene 1715 (Gm1715), long non-coding RNA [NR_045333]	382139	predicted gene 1715	GO:0008150|GO:0003674|GO:0005575	Mm.335162
A_52_P409833	3997.15	4.94933	30.1331	164.345	1.54016	-7.06341	-4.39945	-2.49595	1.9035	5.45399	Detected	Detected	Detected	Not Detected	Plat	Mus musculus plasminogen activator, tissue (Plat), mRNA [NM_008872]	18791	plasminogen activator, tissue	GO:0001666|GO:0004252|GO:0009986|GO:0035249|GO:0045202|GO:0045177|GO:0014909|GO:0005576|GO:0003824|GO:0005615|GO:0045861|GO:0005737|GO:0016787|GO:0006508|GO:0031639|GO:0008236|GO:0008233|GO:0048008|GO:0030141|GO:0060279	Mm.154660
A_55_P2165974	62.4925	48.3578	37.8048	44.2084	-4.45899	-3.77497	-4.07223	-4.39029	-0.318058	1.16939	Detected	Detected	Detected	Detected	Ncor1	nuclear receptor co-repressor 1 [Source:MGI Symbol;Acc:MGI:1349717] [ENSMUST00000101068]	20185	nuclear receptor co-repressor 1	GO:0005515|GO:0048471|GO:0000790|GO:0008284|GO:0003700|GO:0044212|GO:0042826|GO:0005634|GO:0042974|GO:0042975|GO:0046966|GO:0021794|GO:0046965|GO:0060318|GO:0005737|GO:0046329|GO:0072362|GO:0016580|GO:0017053|GO:0040014|GO:0002361|GO:0005876|GO:0072368|GO:0042632|GO:0005667|GO:0001102|GO:0035033|GO:0006355|GO:0006357|GO:0003714|GO:0030331|GO:0019904|GO:0000122|GO:0014067|GO:0051225|GO:0003677|GO:…
A_55_P2051778	56.938	74.1496	1023.86	842.777	-4.59328	-3.15828	0.687075	-0.137529	-0.824604	0.823137	Detected	Detected	Detected	Detected	Sult2b1	Mus musculus sulfotransferase family, cytosolic, 2B, member 1 (Sult2b1), mRNA [NM_017465]	54200	sulfotransferase family, cytosolic, 2B, member 1	GO:0006629|GO:0050294|GO:0005737|GO:0005783|GO:0004027|GO:0008146|GO:0000103|GO:0016740|GO:0008202|GO:0043231	Mm.271634
A_55_P2371642	3.46003	3.62061	3.40736	4.61135	-8.63382	-7.51442	-7.54407	-7.65135	-0.107276	1.35335	Not Detected	Not Detected	Not Detected	Not Detected		RIKEN cDNA B230104I21 gene [Source:MGI Symbol;Acc:MGI:3642713] [ENSMUST00000181143]				Mm.421436
A_52_P492901	11891.8	4821.84	7515.47	11479.9	3.11309	2.86472	3.56292	3.63028	0.0673647	1.5275	Detected	Detected	Detected	Detected	Stx4a	Mus musculus syntaxin 4A (placental) (Stx4a), mRNA [NM_009294]	20909	syntaxin 4A (placental)	GO:0005802|GO:0005515|GO:0048471|GO:0016081|GO:0005886|GO:0042581|GO:0031201|GO:0006886|GO:0035749|GO:0016323|GO:0005737|GO:0016324|GO:0000149|GO:0006836|GO:0006810|GO:0061025|GO:0016192|GO:0017137|GO:0009986|GO:0005623|GO:0030507|GO:0016079|GO:0042383|GO:0005484|GO:0006461|GO:0016020|GO:0043219|GO:0016021	Mm.24867
A_52_P302587	4.77765	11.9222	5.25735	4.73344	-8.1683	-5.79507	-6.91839	-7.61365	-0.695254	0.900348	Not Detected	Not Detected	Not Detected	Not Detected	Chn2	Mus musculus chimerin (chimaerin) 2 (Chn2), transcript variant 1, mRNA [NM_023543]	69993	chimerin (chimaerin) 2	GO:0043547|GO:0035556|GO:0005622|GO:0007165|GO:0016020|GO:0045202|GO:0046872|GO:0005096	Mm.321147
A_55_P1953439	521.002	230.649	138.462	247.665	-1.39945	-1.52109	-2.19938	-1.90429	0.295095	1.78869	Detected	Detected	Detected	Detected	Lemd3	Mus musculus LEM domain containing 3 (Lemd3), mRNA [NM_001081193]	380664	LEM domain containing 3	GO:0005637|GO:0005634|GO:0032926|GO:0005635|GO:0035914|GO:0003677|GO:0005639|GO:0030514|GO:0000166|GO:0016020|GO:0051726|GO:0016021|GO:0030512	Mm.339371
(+)E1A_r60_a107	35.4892	37.7167	38.4358	33.8098	-5.27529	-4.13352	-4.04835	-4.77717	-0.72882	0.879642	Detected	Detected	Detected	Detected		Unknown
A_55_P1991555	3.40801	3.55117	3.33958	4.52919	-8.65567	-7.54235	-7.57306	-7.67728	-0.104223	1.35621	Not Detected	Not Detected	Not Detected	Not Detected	Mrgprx1	Mus musculus MAS-related GPR, member X1 (Mrgprx1), mRNA [NM_207540]	404242	MAS-related GPR, member X1	GO:0007165|GO:0003674|GO:0016020|GO:0007186|GO:0005886|GO:0007635|GO:0004930|GO:0016021|GO:0005575|GO:0004871	Mm.354955
A_52_P572045	19.4795	10.4993	16.5823	19.0289	-6.14072	-5.97843	-5.26115	-5.60641	-0.34526	1.14754	Not Detected	Detected	Detected	Not Detected	Pfkp	Mus musculus phosphofructokinase, platelet (Pfkp), mRNA [NM_019703]	56421	phosphofructokinase, platelet	GO:0070095|GO:0003824|GO:0005524|GO:0046872|GO:0006096|GO:0005829|GO:0016310|GO:0005737|GO:0030388|GO:0000166|GO:0051289|GO:0016301|GO:0008152|GO:0046835|GO:0006002|GO:0016740|GO:0003872|GO:0005945	Mm.273874
A_55_P2129955	3.39075	3.52584	5.93092	7.3455	-8.66299	-7.55268	-6.74447	-6.97968	-0.235204	1.23851	Not Detected	Not Detected	Not Detected	Not Detected	Olfr1313	Mus musculus olfactory receptor 1313 (Olfr1313), mRNA [NM_207150]	258257	olfactory receptor 1313	GO:0050911|GO:0007608|GO:0007165|GO:0004984|GO:0016020|GO:0007186|GO:0005886|GO:0004930|GO:0016021|GO:0004871|GO:0050896	Mm.377396
A_52_P612928	8.77479	15.4948	14.0614	13.6825	-7.29123	-5.41693	-5.49906	-6.08227	-0.583216	0.973053	Not Detected	Not Detected	Not Detected	Not Detected	Gabbr2	Mus musculus gamma-aminobutyric acid (GABA) B receptor, 2 (Gabbr2), mRNA [NM_001081141]	242425	gamma-aminobutyric acid (GABA) B receptor, 2	GO:0005515|GO:0043005|GO:0030054|GO:0005886|GO:0004930|GO:0004965|GO:0045202|GO:0007214|GO:0038039|GO:0007165|GO:0005737|GO:0007186|GO:0016020|GO:0005887|GO:0045211|GO:0004871|GO:0016021	Mm.101909
A_55_P2155136	11.4413	3.50259	8.67776	11.3326	-6.90842	-7.56223	-6.19541	-6.35412	-0.158718	1.30594	Not Detected	Not Detected	Not Detected	Not Detected	Rtp2	Mus musculus receptor transporter protein 2 (Rtp2), mRNA [NM_001008230]	224055	receptor transporter protein 2	GO:0016020|GO:0009986|GO:0005886|GO:0051205|GO:0016021|GO:0031849	Mm.39248
A_55_P2118441	753.998	3.49136	109.053	169.697	-0.866182	-7.56686	-2.54384	-2.44972	0.0941243	1.5561	Detected	Detected	Detected	Not Detected	Mx1	Mus musculus myxovirus (influenza virus) resistance 1 (Mx1), mRNA [NM_010846]	17857	myxovirus (influenza virus) resistance 1	GO:0006184|GO:0005515|GO:0051607|GO:0000166|GO:0045087|GO:0003924|GO:0005634|GO:0009615|GO:0005525	Mm.33996
A_55_P1965989	287.569	200.393	133.606	160.566	-2.25684	-1.72396	-2.25088	-2.52952	-0.278632	1.20178	Detected	Detected	Detected	Detected	Zfp329	Mus musculus zinc finger protein 329 (Zfp329), mRNA [NM_026046]	67230	zinc finger protein 329	GO:0008150|GO:0006355|GO:0005634|GO:0003676|GO:0003677|GO:0046872|GO:0006351	Mm.333574
A_55_P2027152	145.896	24.834	51.2062	86.5604	-3.2358	-4.7364	-3.63448	-3.4209	0.213581	1.69043	Detected	Detected	Detected	Detected	Ssh1	Mus musculus slingshot homolog 1 (Drosophila) (Ssh1), mRNA [NM_198109]	231637	slingshot homolog 1 (Drosophila)	GO:0030036|GO:0005886|GO:0032268|GO:0003779|GO:0003677|GO:0071318|GO:0010591|GO:0016791|GO:0000902|GO:0005737|GO:0006470|GO:0016787|GO:0008064|GO:0016311|GO:0004721|GO:0008138|GO:0005856|GO:0050770|GO:0004725	Mm.389682
A_51_P310821	179.82	54.573	44.9524	59.2708	-2.93419	-3.60053	-3.8224	-3.96729	-0.144885	1.31852	Detected	Detected	Detected	Detected	Hoxa5	Mus musculus homeobox A5 (Hoxa5), mRNA [NM_010453]	15402	homeobox A5	GO:0005515|GO:0007389|GO:0003700|GO:0030324|GO:0048706|GO:0048704|GO:0005634|GO:0010870|GO:0030878|GO:0009952|GO:0060574|GO:0003016|GO:0060644|GO:0035264|GO:0045639|GO:0045944|GO:0060439|GO:0060435|GO:0006355|GO:0043065|GO:0048286|GO:0007585|GO:0007275|GO:0060764|GO:0003677|GO:0006351|GO:0033599|GO:0043565|GO:0001501|GO:0060441|GO:0060638|GO:0016477|GO:0045647|GO:0016525|GO:0060536|GO:0060484|GO:…	Mm.173
A_55_P2002287	17.9983	3.45174	3.23492	4.3915	-6.25481	-7.58333	-7.619	-7.72182	-0.102823	1.35753	Not Detected	Detected	Not Detected	Not Detected	Msx3	Mus musculus msh homeobox 3 (Msx3), mRNA [NM_010836]	17703	msh homeobox 3	GO:0043565|GO:0005515|GO:0006355|GO:0000976|GO:0003700|GO:0006357|GO:0007275|GO:0005634|GO:0000122|GO:0035067|GO:0003677|GO:0006351	Mm.4816
A_55_P2109407	3.34145	3.44327	3.22501	4.37812	-8.68412	-7.58687	-7.62342	-7.72622	-0.1028	1.35755	Not Detected	Not Detected	Not Detected	Not Detected	Rnase12	Mus musculus ribonuclease, RNase A family, 12 (non-active) (Rnase12), mRNA [NM_001011875]	497106	ribonuclease, RNase A family, 12 (non-active)	GO:0008150|GO:0003674|GO:0016892|GO:0005576|GO:0005575|GO:0003676	Mm.379740
A_55_P2049080	2385.04	2249.32	1937.52	2624.47	0.795197	1.76462	1.60726	1.50127	-0.105993	1.35455	Detected	Detected	Detected	Detected	Fam160a2	Mus musculus family with sequence similarity 160, member A2 (Fam160a2), transcript variant 1, mRNA [NM_001242363]	74349	family with sequence similarity 160, member A2	GO:0003674|GO:0008333|GO:0006810|GO:0007032|GO:0045022|GO:0015031|GO:0007040|GO:0070695	Mm.30254
A_55_P2110513	604.988	50.2817	58.1316	164.375	-1.18384	-3.71869	-3.45148	-2.49569	0.955786	2.82763	Detected	Detected	Detected	Detected	Lmo7	Mus musculus LIM domain only 7 (Lmo7), mRNA [NM_201529]	380928	LIM domain only 7	GO:0016337|GO:0016324|GO:0005913|GO:0042805|GO:0008022|GO:0046872	Mm.218981
A_55_P2069974	812.299	115.797	138.044	253.014	-0.758732	-2.5152	-2.20374	-1.87346	0.330277	1.83285	Detected	Detected	Detected	Detected	Kctd1	Mus musculus potassium channel tetramerisation domain containing 1 (Kctd1), transcript variant 1, mRNA [NM_001142731]	106931	potassium channel tetramerisation domain containing 1	GO:0006355|GO:0003714|GO:0051260|GO:0005634|GO:0045892|GO:0006351|GO:0008134	Mm.329299
A_51_P401501	3.32852	3.41301	3.19035	4.32846	-8.68972	-7.5996	-7.63901	-7.74268	-0.103671	1.35673	Not Detected	Not Detected	Not Detected	Not Detected	Tmem213	Mus musculus transmembrane protein 213 (Tmem213), mRNA [NM_029921]	77522	transmembrane protein 213	GO:0008150|GO:0003674|GO:0016020|GO:0016021|GO:0005575	Mm.387207
A_55_P2393672	3.32634	3.40654	3.18305	4.31786	-8.69066	-7.60234	-7.64232	-7.74622	-0.103899	1.35652	Not Detected	Not Detected	Not Detected	Not Detected	4933431M02Rik	ie19a05.x1 Kaestner ngn3 wt Mus musculus cDNA 3', mRNA sequence [BI465723]	71205	RIKEN cDNA 4933431M02 gene		Mm.411308
ETG10_236652	3.05704	3.41501	3.58605	3.58642	-8.81246	-7.59876	-7.47033	-8.01399	-0.543661	1.0001	Not Detected	Not Detected	Not Detected	Not Detected		Unknown
A_55_P2117559	3.32359	3.39521	3.16883	4.29785	-8.69186	-7.60715	-7.64878	-7.75292	-0.104146	1.35629	Not Detected	Not Detected	Not Detected	Not Detected	Siglec15	Mus musculus sialic acid binding Ig-like lectin 15 (Siglec15), mRNA [NM_001101038]	620235	sialic acid binding Ig-like lectin 15	GO:0005515|GO:0043234|GO:0005886|GO:0032956|GO:2001204|GO:0071402|GO:0045124	Mm.35607
A_51_P200249	3.32285	3.39021	3.16264	4.28917	-8.69218	-7.60927	-7.6516	-7.75584	-0.104237	1.3562	Not Detected	Not Detected	Not Detected	Not Detected	Olfr945	Mus musculus olfactory receptor 945 (Olfr945), mRNA [NM_146506]	258499	olfactory receptor 945	GO:0050911|GO:0007608|GO:0007165|GO:0004984|GO:0016020|GO:0007186|GO:0005886|GO:0004930|GO:0016021|GO:0004871|GO:0050896	Mm.377538
A_55_P2155021	156.21	437.497	100.056	126.07	-3.13726	-0.597519	-2.66806	-2.87846	-0.210396	1.25999	Detected	Detected	Detected	Detected	Ssbp1	Mus musculus single-stranded DNA binding protein 1 (Ssbp1), transcript variant 2, mRNA [NM_028358]	381760	single-stranded DNA binding protein 1	GO:0042645|GO:0006260|GO:0005739|GO:0070584|GO:0003697|GO:0003682|GO:0051096|GO:0003677	Mm.276356
A_55_P1973360	53370.9	54168.4	39798	35504.4	5.27917	6.35452	5.96768	5.25918	-0.708503	0.892117	Detected	Detected	Detected	Detected	Gm10237	PREDICTED: Mus musculus predicted gene 10237 (Gm10237), mRNA [XM_001479761]	100043217	predicted gene 10237
A_55_P1958043	90.9872	53.9236	367.902	272.433	-3.91701	-3.6178	-0.78955	-1.76678	-0.977232	0.740502	Detected	Detected	Detected	Detected	Aoc3	amine oxidase, copper containing 3 [Source:MGI Symbol;Acc:MGI:1306797] [ENSMUST00000017316]	11754	amine oxidase, copper containing 3	GO:0005886|GO:0005615|GO:0046872|GO:0042803|GO:0043231|GO:0005737|GO:0034220|GO:0002675|GO:0007155|GO:0046677|GO:0006812|GO:0035902|GO:0048038|GO:0005261|GO:0046982|GO:0009986|GO:0005507|GO:0002523|GO:0005509|GO:0052596|GO:0052595|GO:0052594|GO:0052593|GO:0010828|GO:0005902|GO:0008131|GO:0016020|GO:0002687|GO:0008217|GO:0016491|GO:0009308|GO:0042755|GO:0016021|GO:0055114	Mm.67281
A_66_P121933	3.32414	3.37443	3.14267	4.26007	-8.69162	-7.616	-7.66074	-7.76566	-0.104922	1.35556	Not Detected	Not Detected	Not Detected	Not Detected	Klra8	Mus musculus killer cell lectin-like receptor, subfamily A, member 8 (Klra8), transcript variant 2, mRNA [NM_010650]	16639	killer cell lectin-like receptor, subfamily A, member 8	GO:0016020|GO:0005886|GO:0030246|GO:0016021|GO:0009615|GO:0007155	Mm.439698
A_55_P2071406	3.32487	3.3711	3.13897	4.25465	-8.6913	-7.61743	-7.66244	-7.7675	-0.105059	1.35543	Not Detected	Not Detected	Not Detected	Not Detected	Pde3a	Mus musculus 13 days embryo heart cDNA, RIKEN full-length enriched library, clone:D330042O15 product:phosphodiesterase 3A, cGMP inhibited, full insert sequence. [AK052374]	54611	phosphodiesterase 3A, cGMP inhibited	GO:0043066|GO:0008081|GO:0004115|GO:0004119|GO:0004114|GO:0042493|GO:0019934|GO:0001556|GO:0003824|GO:0046872|GO:0005829|GO:0040020|GO:0007165|GO:0030552|GO:0016020|GO:0016787|GO:0060282|GO:0019933|GO:0016021|GO:0043117|GO:0043116|GO:0071321|GO:0006198	Mm.485878
A_55_P2381821	9.17717	3.36908	4.48233	4.24976	-7.22655	-7.61829	-7.14848	-7.76915	-0.620674	0.948115	Not Detected	Not Detected	Not Detected	Not Detected	6430706H07Rik	Mus musculus adult male olfactory brain cDNA, RIKEN full-length enriched library, clone:6430706H07 product:unclassifiable, full insert sequence. [AK032614]	103432	RIKEN cDNA 6430706H07 gene		Mm.439829
A_51_P330630	1529.33	653.894	886.48	858.125	0.154087	-0.0177345	0.479216	-0.111493	-0.590709	0.968014	Detected	Detected	Detected	Detected	Usp3	Mus musculus ubiquitin specific peptidase 3 (Usp3), mRNA [NM_144937]	235441	ubiquitin specific peptidase 3	GO:0016578|GO:0006511|GO:0000790|GO:0005634|GO:0046872|GO:0006974|GO:0042393|GO:0007049|GO:0031647|GO:0006281|GO:0016787|GO:0006508|GO:0008233|GO:0008270|GO:0004221|GO:0008234|GO:0000278|GO:0016568	Mm.38976
A_55_P2271631	3.33052	3.3653	3.13095	4.24299	-8.68885	-7.61991	-7.66613	-7.77145	-0.105326	1.35518	Not Detected	Not Detected	Not Detected	Not Detected
A_55_P1952027	11.2645	5.9116	3.12929	14.6669	-6.93089	-6.8071	-7.66689	-5.98205	1.68484	4.68696	Not Detected	Not Detected	Not Detected	Not Detected	Olfr317	Mus musculus olfactory receptor 317 (Olfr317), mRNA [NM_001011769]	257931	olfactory receptor 317	GO:0050911|GO:0007608|GO:0007165|GO:0004984|GO:0016020|GO:0007186|GO:0005886|GO:0004930|GO:0016021|GO:0004871|GO:0050896	Mm.377306
A_66_P101366	3.33577	3.36293	3.1283	4.23905	-8.68658	-7.62093	-7.66735	-7.7728	-0.105445	1.35507	Not Detected	Not Detected	Not Detected	Not Detected	Gm7157	Mus musculus predicted gene 7157 (Gm7157), mRNA [NM_001199311]	635396	predicted gene 7157	GO:0008150|GO:0003674|GO:0005575	Mm.485766
A_52_P556281	7714.36	3203.41	5307.51	6992.31	2.48873	2.27474	3.06109	2.91502	-0.146073	1.31744	Detected	Detected	Detected	Detected	G3bp2	Mus musculus GTPase activating protein (SH3 domain) binding protein 2 (G3bp2), transcript variant 3, mRNA [NM_001080795]	23881	GTPase activating protein (SH3 domain) binding protein 2	GO:0005622|GO:0005737|GO:0000166|GO:0007264|GO:0003723|GO:0006810|GO:0051028|GO:0003676	Mm.290530
A_55_P1960626	15.5822	6.77761	5.99553	12.1952	-6.46277	-6.60987	-6.72884	-6.2483	0.480546	2.03405	Not Detected	Not Detected	Not Detected	Not Detected	Satb2	Mus musculus special AT-rich sequence binding protein 2 (Satb2), mRNA [NM_139146]	212712	special AT-rich sequence binding protein 2	GO:0005515|GO:0010468|GO:0000790|GO:0003700|GO:0051216|GO:0005634|GO:0048704|GO:0009880|GO:0005737|GO:0045944|GO:0060021|GO:0006338|GO:0005667|GO:0006355|GO:0071310|GO:0007275|GO:0000122|GO:0003677|GO:0006351|GO:0043565|GO:0000118|GO:0002076|GO:0003682|GO:0001764|GO:0016568	Mm.145599
A_55_P2011341	3.34523	3.36234	3.1275	9.32252	-8.68249	-7.62118	-7.66772	-6.63582	1.0319	2.98082	Not Detected	Not Detected	Not Detected	Not Detected
A_55_P1996319	91.5994	39.856	38.7991	41.9081	-3.90733	-4.05392	-4.03478	-4.46738	-0.432603	1.08013	Detected	Detected	Detected	Detected	Wdr38	Mus musculus WD repeat domain 38 (Wdr38), mRNA [NM_029687]	76646	WD repeat domain 38	GO:0008150|GO:0003674|GO:0005575	Mm.477090
A_51_P362661	278.682	51.2811	16.6679	40.0741	-2.30212	-3.69029	-5.25373	-4.53194	0.721793	2.40427	Detected	Detected	Detected	Detected	Spin4	Mus musculus spindlin family, member 4 (Spin4), mRNA [NM_178753]	270624	spindlin family, member 4	GO:0008150|GO:0003674|GO:0007276|GO:0005575	Mm.115205
A_51_P279050	417.207	59.1202	88.0798	124.041	-1.71998	-3.48507	-2.85199	-2.90186	-0.0498724	1.40828	Detected	Detected	Detected	Detected	Kif3b	Mus musculus kinesin family member 3B (Kif3b), mRNA [NM_008444]	16569	kinesin family member 3B	GO:0005515|GO:0008017|GO:0005813|GO:0005871|GO:0016939|GO:0032467|GO:0005874|GO:0005819|GO:0030496|GO:0003777|GO:0005524|GO:0005929|GO:0005737|GO:0000166|GO:0017048|GO:0090307|GO:0030990|GO:0005856|GO:0007018	Mm.315560
A_66_P100578	3.36537	3.3671	3.13666	4.26023	-8.67383	-7.61914	-7.6635	-7.76561	-0.102104	1.35821	Not Detected	Not Detected	Not Detected	Not Detected	Vrtn	Mus musculus vertebrae development associated (Vrtn), transcript variant 1, mRNA [NM_001168588]	432677	vertebrae development associated	GO:0008150|GO:0003674|GO:0005575	Mm.311913
A_55_P2317730	3.8212	4.02329	3.68508	4.82699	-8.49057	-7.36227	-7.43103	-7.58541	-0.15438	1.30987	Not Detected	Not Detected	Not Detected	Not Detected	2310067P03Rik	Mus musculus adult male tongue cDNA, RIKEN full-length enriched library, clone:2310067P03 product:unclassifiable, full insert sequence. [AK010100]	70286	RIKEN cDNA 2310067P03 gene		Mm.410853
A_55_P2141251	83.2952	249.669	202.051	188.69	-4.04444	-1.40677	-1.65415	-2.29666	-0.642509	0.933874	Detected	Detected	Detected	Detected	Tmem69	Mus musculus transmembrane protein 69 (Tmem69), mRNA [NM_177670]	230657	transmembrane protein 69	GO:0008150|GO:0003674|GO:0016020|GO:0016021|GO:0005575	Mm.291484
A_55_P2038787	3.78929	3.99063	3.67386	4.83281	-8.50267	-7.37403	-7.43543	-7.58368	-0.148245	1.31546	Not Detected	Not Detected	Not Detected	Not Detected	Olfr78	Mus musculus olfactory receptor 78 (Olfr78), transcript variant 1, mRNA [NM_130866]	170639	olfactory receptor 78	GO:0050911|GO:0007608|GO:0007165|GO:0004984|GO:0016020|GO:0007186|GO:0005886|GO:0005887|GO:0004930|GO:0016021|GO:0004871|GO:0050896	Mm.184372
A_55_P2220753	3.77296	3.97405	3.66657	4.8334	-8.5089	-7.38004	-7.4383	-7.5835	-0.145201	1.31823	Not Detected	Not Detected	Not Detected	Not Detected	4930434B07Rik	Mus musculus adult male testis cDNA, RIKEN full-length enriched library, clone:4930434B07 product:unclassifiable, full insert sequence. [AK015307]	73973	RIKEN cDNA 4930434B07 gene		Mm.399173
A_51_P123134	360.215	262.579	21.0857	52.5158	-1.93189	-1.33404	-4.91453	-4.14186	0.772678	2.49059	Detected	Detected	Detected	Detected	Ercc6l	Mus musculus excision repair cross-complementing rodent repair deficiency complementation group 6 like (Ercc6l), mRNA [NM_146235]	236930	excision repair cross-complementing rodent repair deficiency complementation group 6 like	GO:0005694|GO:0004386|GO:0005575|GO:0003676|GO:0003677|GO:0005524|GO:0008150|GO:0007049|GO:0007067|GO:0000166|GO:0016787|GO:0000776|GO:0000775|GO:0051301	Mm.31911
A_55_P1994492	793.525	270.269	191.361	322.704	-0.792467	-1.29239	-1.73257	-1.52247	0.210105	1.68636	Detected	Detected	Detected	Detected	Usp31	Mus musculus ubiquitin specific peptidase 31 (Usp31), mRNA [NM_001033173]	76179	ubiquitin specific peptidase 31	GO:0008150|GO:0003674|GO:0016787|GO:0006508|GO:0008233|GO:0008234|GO:0005575	Mm.122538
A_55_P1970017	8728.42	1842.21	3474.66	5786.69	2.66691	1.47657	2.44993	2.64199	0.192058	1.6654	Detected	Detected	Detected	Detected	Zer1	Mus musculus zyg-11 related, cell cycle regulator (Zer1), mRNA [NM_178694]	227693	zyg-11 related, cell cycle regulator	GO:0004842|GO:0016567|GO:0051438|GO:0031462	Mm.491263
A_55_P2029612	3571.08	1266.38	1678.56	2280.96	1.37754	0.935845	1.40028	1.29889	-0.101393	1.35888	Detected	Detected	Detected	Detected	Dhx35	Mus musculus DEAH (Asp-Glu-Ala-His) box polypeptide 35 (Dhx35), mRNA [NM_145742]	71715	DEAH (Asp-Glu-Ala-His) box polypeptide 35	GO:0008150|GO:0003674|GO:0016787|GO:0000166|GO:0071013|GO:0005524	Mm.315652
A_52_P15377	3.69046	3.88727	3.61957	4.81546	-8.5408	-7.41189	-7.45691	-7.58887	-0.131955	1.33039	Not Detected	Not Detected	Not Detected	Not Detected	Wnt9b	Mus musculus wingless-type MMTV integration site 9B (Wnt9b), mRNA [NM_011719]	22412	wingless-type MMTV integration site 9B	GO:0001658|GO:0007267|GO:0072078|GO:0005615|GO:0048701|GO:0072181|GO:0072038|GO:0005109|GO:0030539|GO:0072174|GO:0030182|GO:0060993|GO:0009887|GO:0060021|GO:0016055|GO:0060070|GO:0060071|GO:0072046|GO:0072170|GO:0009786|GO:0001822|GO:0072044|GO:0005578|GO:0005102|GO:0007275|GO:0005576|GO:0043085|GO:0001701|GO:0007165|GO:0045165|GO:0003339|GO:0061038|GO:0072003|GO:0001932|GO:0048754|GO:0035150|GO:…	Mm.215161
A_51_P211822	4930.05	4020.2	2834.98	4230.22	1.84279	2.6024	2.15639	2.18998	0.0335866	1.49215	Detected	Detected	Detected	Detected	Neurl4	Mus musculus neuralized homolog 4 (Drosophila) (Neurl4), mRNA [NM_001013414]	216860	neuralized homolog 4 (Drosophila)	GO:0008150|GO:0003674|GO:0005737|GO:0005575|GO:0005856	Mm.268347
A_55_P2177539	106999	108827	163769	162309	6.28264	7.36103	8.00857	7.45185	-0.556725	0.991087	Detected	Detected	Detected	Detected	Sod1	Mus musculus superoxide dismutase 1, soluble (Sod1), mRNA [NM_011434]	20655	superoxide dismutase 1, soluble	GO:0045859|GO:0005515|GO:0042542|GO:0030346|GO:0060047|GO:0008090|GO:0009408|GO:0007605|GO:0006801|GO:0060088|GO:0006749|GO:0007283|GO:0001819|GO:0019226|GO:0048678|GO:0005615|GO:0060087|GO:0042802|GO:0006879|GO:0005622|GO:0043524|GO:0032314|GO:0001895|GO:0019430|GO:0043025|GO:0031667|GO:0002262|GO:0006979|GO:0004784|GO:0016209|GO:0007566|GO:0005507|GO:0007569|GO:0007568|GO:0043085|GO:0043234|GO:…	Mm.276325
A_55_P2122175	3.64202	3.83284	3.5843	4.79018	-8.55986	-7.43223	-7.47104	-7.59646	-0.125417	1.33644	Not Detected	Not Detected	Not Detected	Not Detected	1700019M22Rik	Mus musculus RIKEN cDNA 1700019M22 gene (1700019M22Rik), non-coding RNA [NR_103800]	69423	NFX-like protein	GO:0008150|GO:0003674|GO:0005575	Mm.46121
A_55_P2134725	3.62572	3.81615	3.57216	4.78079	-8.56633	-7.43853	-7.47593	-7.59929	-0.123356	1.33835	Not Detected	Not Detected	Not Detected	Not Detected
A_51_P143773	3.61005	3.79783	3.55895	4.76977	-8.57258	-7.44547	-7.48128	-7.60262	-0.12134	1.34022	Not Detected	Not Detected	Not Detected	Not Detected		RIKEN cDNA 4930578I07 gene [Source:MGI Symbol;Acc:MGI:1923142] [ENSMUST00000052898]				Mm.159614
A_55_P2124528	62422.8	14988	24750.6	37197.2	5.50519	4.50087	5.28245	5.32637	0.0439186	1.50288	Detected	Detected	Detected	Detected	Capns1	Mus musculus calpain, small subunit 1 (Capns1), mRNA [NM_009795]	12336	calpain, small subunit 1	GO:0005737|GO:0004198|GO:0046982|GO:0016020|GO:0005886|GO:0005509|GO:0006508|GO:0046872	Mm.439782
A_51_P338317	19262.6	766.024	4133.31	9390.93	3.80892	0.210598	2.70035	3.34052	0.640164	2.27202	Detected	Detected	Detected	Detected	Rhoq	Mus musculus ras homolog gene family, member Q (Rhoq), mRNA [NM_145491]	104215	ras homolog gene family, member Q	GO:0032427|GO:0005515|GO:0008286|GO:0032869|GO:0030036|GO:0005886|GO:0007264|GO:0005884|GO:0008360|GO:0003924|GO:0051491|GO:0005525|GO:0005622|GO:0006184|GO:0005737|GO:0016020|GO:0000166|GO:0030866|GO:0046326|GO:0045944|GO:0046325|GO:0090005|GO:0045121|GO:0005522	Mm.826
A_51_P210956	20727.2	250.92	1397.64	4599.41	3.91464	-1.39957	1.13605	2.3107	1.17464	3.29083	Detected	Detected	Detected	Detected	Vcam1	Mus musculus vascular cell adhesion molecule 1 (Vcam1), mRNA [NM_011693]	22329	vascular cell adhesion molecule 1	GO:0060710|GO:0005886|GO:0005783|GO:0002102|GO:0030175|GO:0031225|GO:0005615|GO:0071944|GO:0060669|GO:0007507|GO:0016337|GO:0042102|GO:0007159|GO:0071333|GO:0007155|GO:0050839|GO:0007157|GO:0005794|GO:0009986|GO:0045177|GO:0042383|GO:0005902|GO:0008131|GO:0005178|GO:0071065|GO:0016020|GO:0060326|GO:0019048|GO:0009308|GO:0016021|GO:0061032|GO:0005769|GO:0009897|GO:0055114	Mm.76649
A_55_P1959718	2962.32	2183.84	2728	4920.66	1.10791	1.722	2.1009	2.4081	0.307201	1.80376	Detected	Detected	Detected	Detected	Cobll1	Mus musculus Cobl-like 1 (Cobll1), transcript variant 1, mRNA [NM_177025]	319876	Cobl-like 1	GO:0008150|GO:0003674|GO:0005575	Mm.34159
A_66_P125173	5445.46	3978.3	3605.73	4602.9	1.98624	2.58729	2.50335	2.31179	-0.191556	1.27655	Detected	Detected	Detected	Detected	Aip	Mus musculus aryl-hydrocarbon receptor-interacting protein (Aip), transcript variant 1, mRNA [NM_016666]	11632	aryl-hydrocarbon receptor-interacting protein	GO:0003712|GO:0005515|GO:0006805|GO:0005886|GO:0051344|GO:0006626|GO:0005634|GO:0010738|GO:0005829|GO:0022417|GO:0005737|GO:0016020|GO:0006457|GO:0051082|GO:2001141|GO:0036004	Mm.10433
A_55_P2147101	3.52197	3.69626	3.47683	4.68865	-8.60821	-7.48458	-7.51496	-7.62736	-0.112406	1.34854	Not Detected	Not Detected	Not Detected	Not Detected	Sytl4	Mus musculus synaptotagmin-like 4 (Sytl4), mRNA [NM_013757]	27359	synaptotagmin-like 4	GO:0005515|GO:0005813|GO:0017137|GO:0050714|GO:0005634|GO:0031410|GO:0006887|GO:0042043|GO:0006886|GO:0046872|GO:0045921|GO:0005737|GO:0016324|GO:0071985|GO:0005543|GO:0016020|GO:0008270|GO:0030141|GO:0046676|GO:0030667|GO:0005768|GO:0019898	Mm.38674
A_51_P109274	3.39909	3.44126	3.16219	4.10082	-8.65945	-7.58771	-7.65181	-7.82063	-0.16882	1.29683	Not Detected	Not Detected	Not Detected	Not Detected	Vmn1r233	Mus musculus vomeronasal 1 receptor 233 (Vmn1r233), mRNA [NM_134202]	171236	vomeronasal 1 receptor 233	GO:0005550|GO:0016503|GO:0007186|GO:0005887|GO:0019236	Mm.377192
A_51_P258848	153.45	109.857	578.847	389.812	-3.16298	-2.59116	-0.13569	-1.2499	-1.11421	0.673429	Detected	Detected	Detected	Detected	4933427G17Rik	Mus musculus RIKEN cDNA 4933427G17 gene (4933427G17Rik), mRNA [NM_028955]	74466	RIKEN cDNA 4933427G17 gene	GO:0008150|GO:0003674|GO:0005575	Mm.189707
A_51_P293753	35639.5	4523.56	7783.32	11524.3	4.69659	2.77259	3.61344	3.63586	0.022419	1.48065	Detected	Detected	Detected	Detected	Cul7	Mus musculus cullin 7 (Cul7), mRNA [NM_025611]	66515	cullin 7	GO:0005515|GO:0006511|GO:0031461|GO:0048471|GO:0005794|GO:0006915|GO:0005634|GO:0042981|GO:0005622|GO:0005737|GO:0050775|GO:0007030|GO:0031467|GO:0001570|GO:0031625|GO:0045601	Mm.329078
A_55_P1976504	2247.98	1847.33	1087.94	938.215	0.709816	1.48058	0.77465	0.0172386	-0.757411	0.862381	Detected	Detected	Detected	Detected
A_52_P316437	1020.35	408.796	348.83	494.531	-0.429757	-0.695409	-0.866348	-0.90662	-0.0402717	1.41768	Detected	Detected	Detected	Detected	1810013L24Rik	Mus musculus RIKEN cDNA 1810013L24 gene (1810013L24Rik), mRNA [NM_001081400]	69053	RIKEN cDNA 1810013L24 gene	GO:0008150|GO:0003674|GO:0005575	Mm.390868
A_65_P15689	4227.19	4787.27	11654.2	13294.9	1.62089	2.85434	4.19584	3.84204	-0.353793	1.14078	Detected	Detected	Detected	Detected	Mut	Mus musculus methylmalonyl-Coenzyme A mutase (Mut), mRNA [NM_008650]	17850	methylmalonyl-Coenzyme A mutase	GO:0072341|GO:0005739|GO:0031419|GO:0004494|GO:0008152|GO:0016866|GO:0016853|GO:0009791|GO:0003824|GO:0050667|GO:0046872	Mm.259884
A_52_P8251	3.43728	3.58844	3.37843	5.75871	-8.64333	-7.52729	-7.55638	-7.33079	0.225585	1.70455	Not Detected	Not Detected	Not Detected	Not Detected		predicted gene 10306 [Source:MGI Symbol;Acc:MGI:3704234] [ENSMUST00000094969]				Mm.479777
A_55_P1971139	19.2903	5.69323	12.6021	16.7752	-6.15479	-6.8614	-5.65714	-5.78828	-0.131139	1.33115	Not Detected	Detected	Not Detected	Not Detected	Fbll1	Mus musculus fibrillarin-like 1 (Fbll1), mRNA [NM_001004147]	237730	fibrillarin-like 1	GO:0030529|GO:0006364|GO:0003723|GO:0008168|GO:0005634|GO:0032259|GO:0016740|GO:0008033	Mm.189222
A_51_P367125	4978.22	2300.6	645.9	1038.95	1.85682	1.79714	0.022439	0.164379	0.14194	1.60854	Detected	Detected	Detected	Detected	Pold1	Mus musculus polymerase (DNA directed), delta 1, catalytic subunit (Pold1), mRNA [NM_011131]	18971	polymerase (DNA directed), delta 1, catalytic subunit	GO:0043625|GO:0008408|GO:0090305|GO:0003887|GO:0005634|GO:0046872|GO:0000084|GO:0004527|GO:0000109|GO:0000166|GO:0006297|GO:0051539|GO:0051536|GO:0016779|GO:0003676|GO:0003677|GO:0006260|GO:0006261|GO:0007346|GO:0006139|GO:0004518|GO:0045004|GO:0071897|GO:0016787|GO:0003682|GO:0000731|GO:0006287|GO:0043137|GO:0016740	Mm.16549
A_55_P2149347	4.36402	3.54716	3.33773	4.52883	-8.29894	-7.54398	-7.57386	-7.6774	-0.103539	1.35686	Not Detected	Not Detected	Not Detected	Not Detected	Zfp853	zinc finger protein 853 [Source:MGI Symbol;Acc:MGI:2685638] [ENSMUST00000180336]	330230	zinc finger protein 853	GO:0008150|GO:0003674|GO:0005575
A_51_P123795	26799.1	12923.8	12541.9	13352	4.2853	4.28709	4.30173	3.84823	-0.453502	1.0646	Detected	Detected	Detected	Detected	Zfp637	Mus musculus zinc finger protein 637 (Zfp637), mRNA [NM_177684]	232337	zinc finger protein 637	GO:0008150|GO:0005634|GO:0003676|GO:0046872	Mm.290847
A_55_P1981999	4.94881	5.07617	12.4201	6.07879	-8.11752	-7.02691	-5.67812	-7.25275	-1.57463	0.48943	Not Detected	Not Detected	Not Detected	Not Detected	BC117090	Mus musculus cDNA sequence BC1179090 (BC117090), mRNA [NM_001001332]	100038854	cDNA sequence BC1179090	GO:0008150|GO:0003674|GO:0005575	Mm.390870
A_52_P312563	477.006	597.361	201.126	266.204	-1.52674	-0.148188	-1.66077	-1.80015	-0.139378	1.32357	Detected	Detected	Detected	Detected	Rnmt	Mus musculus RNA (guanine-7-) methyltransferase (Rnmt), transcript variant 1, mRNA [NM_026440]	67897	RNA (guanine-7-) methyltransferase	GO:0006397|GO:0003723|GO:0008168|GO:0004482|GO:0006370|GO:0080009|GO:0005634|GO:0032259|GO:0016740|GO:0005845	Mm.27544
A_55_P2171493	1104.23	701.141	110.066	180.226	-0.315774	0.0829134	-2.5305	-2.36287	0.167633	1.63744	Detected	Detected	Detected	Detected	BC030867	Mus musculus cDNA sequence BC030867 (BC030867), mRNA [NM_153544]	217216	cDNA sequence BC030867	GO:0008150|GO:0003674|GO:0005575	Mm.247335
A_55_P2113061	148.996	220.457	161.531	104.117	-3.20547	-1.58629	-1.97706	-3.15448	-1.17742	0.644561	Detected	Detected	Detected	Detected
A_55_P2018377	5.18586	3.47731	17.2256	14.4518	-8.05001	-7.57268	-5.20625	-6.00336	-0.797111	0.838973	Not Detected	Not Detected	Detected	Not Detected		NKX23_HUMAN (Q8TAU0) Homeobox protein Nkx-2.3 (Homeobox protein NKX-2.3) (Homeobox protein NK-2 homolog C), partial (5%) [TC1771210]
A_52_P24428	6387.03	3397.12	1798.35	2966.26	2.21633	2.35945	1.49973	1.67789	0.178164	1.64944	Detected	Detected	Detected	Detected	Ankrd11	ankyrin repeat domain 11 [Source:MGI Symbol;Acc:MGI:1924337] [ENSMUST00000098334]	77087	ankyrin repeat domain 11	GO:0060348|GO:0003674|GO:0060325|GO:0035264|GO:0001894|GO:0060323|GO:0048705|GO:0042475|GO:0005634|GO:0001701	Mm.31567
A_55_P1995127	6285.71	6921.5	3751.35	2794.89	2.19326	3.38622	2.56046	1.59204	-0.968428	0.745035	Detected	Detected	Detected	Detected
A_52_P546552	2121.53	995.1	550.598	822.263	0.626289	0.588051	-0.207873	-0.17308	0.0347929	1.4934	Detected	Detected	Detected	Detected	Pelp1	Mus musculus proline, glutamic acid and leucine rich protein 1 (Pelp1), mRNA [NM_029231]	75273	proline, glutamic acid and leucine rich protein 1	GO:0008150|GO:0003674|GO:0005737|GO:0071339|GO:0005634|GO:0006351	Mm.340601
A_51_P514601	3.33813	3.43902	3.22269	4.37713	-8.68556	-7.58865	-7.62446	-7.72655	-0.102086	1.35822	Not Detected	Not Detected	Not Detected	Not Detected	Olfr1346	Mus musculus olfactory receptor 1346 (Olfr1346), mRNA [NM_146916]	258918	olfactory receptor 1346	GO:0050911|GO:0007608|GO:0007165|GO:0004984|GO:0016020|GO:0007186|GO:0005886|GO:0004930|GO:0016021|GO:0004871|GO:0050896	Mm.377748
A_55_P2269700	28.4922	33.6292	6.61528	6.17494	-5.5921	-4.299	-6.58693	-7.23011	-0.643186	0.933435	Not Detected	Detected	Not Detected	Detected	Ccdc163	Mus musculus coiled-coil domain containing 163 (Ccdc163), mRNA [NM_026714]	68394	coiled-coil domain containing 163	GO:0008150|GO:0003674|GO:0005575	Mm.425201
A_55_P2200034	3.33035	3.42266	6.42084	7.20591	-8.68892	-7.59553	-6.62997	-7.00736	-0.377389	1.12227	Not Detected	Not Detected	Not Detected	Not Detected	Dleu2	Mus musculus 16 days neonate thymus cDNA, RIKEN full-length enriched library, clone:A130082J10 product:unclassifiable, full insert sequence. [AK162803]	668253	deleted in lymphocytic leukemia, 2	GO:0008150|GO:0003674|GO:0005575	Mm.473427
A_55_P2196151	3.32665	3.41532	8.74427	6.30312	-8.69053	-7.59863	-6.18439	-7.20047	-1.01608	0.720829	Not Detected	Not Detected	Not Detected	Not Detected		BY724438 RIKEN full-length enriched, adult male spinal cord Mus musculus cDNA clone A330107A15 5'. [BY724438]				Mm.243981
A_52_P143477	19687.5	10704.5	9743.43	20387.5	3.84039	4.01529	3.93748	4.45886	0.521379	2.09244	Detected	Detected	Detected	Detected	Tgoln1	Mus musculus trans-golgi network protein (Tgoln1), mRNA [NM_009443]	22134	trans-golgi network protein	GO:0005802|GO:0005794|GO:0016020|GO:0005886|GO:0005634|GO:0016021	Mm.246563
A_55_P2132805	146.039	29.0818	44.5016	71.9156	-3.23439	-4.5086	-3.83694	-3.6883	0.148639	1.61602	Detected	Detected	Detected	Detected	Rsf1	Mus musculus remodeling and spacing factor 1 (Rsf1), mRNA [NM_001081267]	233532	remodeling and spacing factor 1	GO:0042393|GO:0006352|GO:0006334|GO:0016584|GO:0006338|GO:0005634|GO:0045893|GO:0031213|GO:0045892|GO:0046872|GO:0050434|GO:0043392	Mm.43977
A_52_P280114	77.1973	40.0254	34.8682	53.0146	-4.15412	-4.0478	-4.18889	-4.12822	0.0606705	1.52043	Detected	Detected	Detected	Detected	Dock4	Mus musculus dedicator of cytokinesis 4 (Dock4), mRNA [NM_172803]	238130	dedicator of cytokinesis 4	GO:0030971|GO:0017124|GO:0007264|GO:0032420|GO:0032421|GO:0030165|GO:0032855|GO:0005829|GO:0005085|GO:0048365|GO:0005737|GO:0016020|GO:0060326|GO:0030675	Mm.341423
A_55_P2405774	39.9271	53.3	37.0116	35.4124	-5.1053	-3.63458	-4.10282	-4.71036	-0.607532	0.956791	Detected	Detected	Detected	Detected	E230008O15Rik	Mus musculus adult male corpora quadrigemina cDNA, RIKEN full-length enriched library, clone:B230313E11 product:unclassifiable, full insert sequence. [AK045831]	319862	RIKEN cDNA E230008O15 gene		Mm.441931
A_52_P508974	5023.11	833.998	704.082	952.521	1.86977	0.333253	0.14687	0.0390701	-0.1078	1.35286	Detected	Detected	Detected	Detected	Igf2bp3	Mus musculus insulin-like growth factor 2 mRNA binding protein 3 (Igf2bp3), mRNA [NM_023670]	140488	insulin-like growth factor 2 mRNA binding protein 3	GO:0048027|GO:0005737|GO:0000166|GO:0003723|GO:0006810|GO:0005634|GO:0051028|GO:0003730|GO:0003676|GO:0006417	Mm.281018
A_51_P433778	69.1611	12.9622	20.5959	39.8901	-4.31271	-5.67441	-4.94844	-4.53858	0.409866	1.9368	Detected	Detected	Detected	Not Detected	Tert	Mus musculus telomerase reverse transcriptase (Tert), mRNA [NM_009354]	21752	telomerase reverse transcriptase	GO:0005515|GO:0003721|GO:0003720|GO:0003723|GO:0005634|GO:0042803|GO:0046872|GO:0005737|GO:0003964|GO:0022616|GO:2001240|GO:0006278|GO:0005697|GO:0000781|GO:0005694|GO:0016779|GO:0003677|GO:0016605|GO:0030529|GO:0032203|GO:0005654|GO:0007004|GO:0090399|GO:0016740|GO:0070034	Mm.10109
A_51_P102311	4.43015	4.41236	4.32514	4.4283	-8.27724	-7.2291	-7.19998	-7.70978	-0.509802	1.02385	Not Detected	Not Detected	Not Detected	Not Detected	Tyr	Mus musculus tyrosinase (Tyr), mRNA [NM_011661]	22173	tyrosinase	GO:0005515|GO:0042470|GO:0048471|GO:0046982|GO:0005507|GO:0008283|GO:0048538|GO:0046872|GO:0042803|GO:0004503|GO:0004497|GO:0005737|GO:0016020|GO:0042438|GO:0008152|GO:0043473|GO:0016491|GO:0016021|GO:0055114	Mm.238127
A_55_P2068134	35.2514	36.4248	29.9457	48.6545	-5.28499	-4.1838	-4.40845	-4.25204	0.156417	1.62476	Detected	Detected	Detected	Detected	Gm10827	Mus musculus adult male testis cDNA, RIKEN full-length enriched library, clone:4932420G21 product:hypothetical protein, full insert sequence. [AK133237]	100038405	predicted gene 10827	GO:0008150|GO:0003674|GO:0005575	Mm.454516
A_52_P644925	245.778	100.876	85.2388	130.902	-2.48339	-2.71421	-2.89929	-2.82419	0.075097	1.53571	Detected	Detected	Detected	Detected	Zbtb39	Mus musculus zinc finger and BTB domain containing 39 (Zbtb39), mRNA [NM_198035]	320080	zinc finger and BTB domain containing 39	GO:0008150|GO:0003674|GO:0005634|GO:0005575|GO:0046872	Mm.27258
A_55_P2131048	14.4417	42.4152	29.1346	23.0965	-6.57243	-3.96414	-4.44807	-5.32693	-0.878864	0.792753	Detected	Not Detected	Detected	Detected
A_51_P244194	5.19968	3.36078	6.11569	10.9952	-8.04618	-7.62185	-6.70021	-6.39773	0.302478	1.79787	Not Detected	Not Detected	Not Detected	Not Detected	Cadm3	Mus musculus cell adhesion molecule 3 (Cadm3), mRNA [NM_053199]	94332	cell adhesion molecule 3	GO:0005515|GO:0030054|GO:0008104|GO:0016020|GO:0005886|GO:0005911|GO:0016021|GO:0007155|GO:0007156|GO:0042803|GO:0007157	Mm.330524
A_55_P2064598	17636.6	10531.1	3557.73	4361.87	3.68168	3.99172	2.48401	2.2342	-0.249815	1.22603	Detected	Detected	Detected	Detected	Cnot6	Mus musculus CCR4-NOT transcription complex, subunit 6 (Cnot6), mRNA [NM_212484]	104625	CCR4-NOT transcription complex, subunit 6	GO:2000327|GO:0006355|GO:0008284|GO:0090305|GO:0003723|GO:0043928|GO:0004532|GO:0005634|GO:0031047|GO:0070966|GO:0046872|GO:0030014|GO:0006351|GO:0006417|GO:0004535|GO:0004518|GO:0004527|GO:0005737|GO:0010606|GO:0016787	Mm.247113
A_55_P2102897	35460.4	35797.8	19637.1	17994.4	4.68932	5.75694	4.94857	4.27873	-0.66984	0.916348	Detected	Detected	Detected	Detected	Gm12657	Mus musculus predicted gene 12657 (Gm12657), mRNA [NM_001081019]	667250	predicted gene 12657		Mm.449778
A_55_P2081746	3.32826	3.35618	3.1235	7.75916	-8.68983	-7.62383	-7.66957	-6.90064	0.768932	2.48413	Not Detected	Not Detected	Not Detected	Not Detected	Olfr477	Mus musculus olfactory receptor 477 (Olfr477), mRNA [NM_146926]	258928	olfactory receptor 477	GO:0050911|GO:0007608|GO:0007165|GO:0004984|GO:0016020|GO:0007186|GO:0005886|GO:0004930|GO:0016021|GO:0004871|GO:0050896	Mm.377751
A_51_P127176	3.33117	3.35551	3.12222	4.23354	-8.68857	-7.62412	-7.67016	-7.77467	-0.104516	1.35594	Not Detected	Not Detected	Not Detected	Not Detected	4930529M08Rik	Mus musculus RIKEN cDNA 4930529M08 gene (4930529M08Rik), mRNA [NM_175280]	78774	RIKEN cDNA 4930529M08 gene	GO:0008150|GO:0003674|GO:0005575	Mm.136347
A_51_P108020	17.513	14.5011	10.2896	18.791	-6.29425	-5.51256	-5.94962	-5.62457	0.32505	1.82622	Not Detected	Detected	Not Detected	Detected	Zmynd15	Mus musculus zinc finger, MYND-type containing 15 (Zmynd15), mRNA [NM_001029929]	574428	zinc finger, MYND-type containing 15	GO:0006355|GO:0005737|GO:0042826|GO:0007286|GO:0005634|GO:0007283|GO:0045892|GO:0046872|GO:0030154|GO:0006351	Mm.472771
A_55_P2009622	71.938	64.0647	56.5798	54.5713	-4.25592	-3.36919	-3.49051	-4.08647	-0.595951	0.964503	Detected	Detected	Detected	Detected	S100pbp	Mus musculus S100P binding protein (S100pbp), mRNA [NM_029036]	74648	S100P binding protein	GO:0008150|GO:0005634|GO:0048306	Mm.172064
A_55_P1955970	9315.97	2272.48	2164.11	3690.88	2.76089	1.7794	1.76683	1.99321	0.226381	1.70549	Detected	Detected	Detected	Detected	Cbfa2t2	Mus musculus core-binding factor, runt domain, alpha subunit 2, translocated to, 2 (human) (Cbfa2t2), transcript variant 3, mRNA [NM_001285446]	12396	core-binding factor, runt domain, alpha subunit 2, translocated to, 2 (human)	GO:0005515|GO:0006355|GO:0003700|GO:0045944|GO:0003714|GO:0030855|GO:0010976|GO:0005634|GO:2001141|GO:0045892|GO:0046872	Mm.29914
A_52_P93974	3.34453	3.35585	3.12412	4.23966	-8.68279	-7.62397	-7.66928	-7.77259	-0.103308	1.35707	Not Detected	Not Detected	Not Detected	Not Detected	Itgb6	Mus musculus integrin beta 6 (Itgb6), transcript variant 2, mRNA [NM_021359]	16420	integrin beta 6	GO:0008305|GO:0006954|GO:0005178|GO:0016020|GO:0007160|GO:0007229|GO:0007275|GO:0004872|GO:0016021|GO:0007155|GO:0009897	Mm.98193
A_52_P486045	1421.48	1429.08	719.59	1126.32	0.048583	1.11022	0.178303	0.280869	0.102567	1.56523	Detected	Detected	Detected	Detected	Coq4	Mus musculus coenzyme Q4 homolog (yeast) (Coq4), mRNA [NM_178693]	227683	coenzyme Q4 homolog (yeast)	GO:0005739|GO:0008150|GO:0006744|GO:0003674|GO:0016020|GO:0005743	Mm.245948
A_55_P2009351	2058.44	902.042	1317.55	1596.05	0.582735	0.446403	1.05092	0.783752	-0.267166	1.21137	Detected	Detected	Detected	Detected	Aaed1	Mus musculus AhpC/TSA antioxidant enzyme domain containing 1 (Aaed1), mRNA [NM_025370]	66129	AhpC/TSA antioxidant enzyme domain containing 1	GO:0008150|GO:0003674|GO:0005575	Mm.491110
A_55_P2020242	20.2269	3.35952	3.1309	4.25349	-6.0864	-7.62239	-7.66615	-7.76789	-0.10174	1.35855	Not Detected	Detected	Not Detected	Not Detected	LOC101056474	PREDICTED: Mus musculus heat shock protein beta-7-like (LOC101056474), mRNA [XM_003946335]	101056474	heat shock protein beta-7-like
ETG02_36680	3.08121	3.02129	2.91208	3.73888	-8.8011	-7.77548	-7.77068	-7.95393	-0.183254	1.28392	Not Detected	Not Detected	Not Detected	Not Detected		Unknown
A_66_P128918	2073.71	5708.26	8641.53	7176.14	0.593397	3.10819	3.76434	2.95245	-0.811888	0.830424	Detected	Detected	Detected	Detected	Hacl1	Mus musculus 2-hydroxyacyl-CoA lyase 1 (Hacl1), mRNA [NM_019975]	56794	2-hydroxyacyl-CoA lyase 1	GO:0006629|GO:0048037|GO:0000287|GO:0005102|GO:0003824|GO:0030976|GO:0051259|GO:0016829|GO:0046872|GO:0042802|GO:0001561|GO:0016830|GO:0005777	Mm.38887
A_55_P2003004	31.8792	23.2848	16.0731	16.2625	-5.43005	-4.82933	-5.30615	-5.83306	-0.526912	1.01178	Not Detected	Detected	Not Detected	Detected	Capza1	Mus musculus capping protein (actin filament) muscle Z-line, alpha 1 (Capza1), mRNA [NM_009797]	12340	capping protein (actin filament) muscle Z-line, alpha 1	GO:0005515|GO:0051016|GO:0005737|GO:0051015|GO:0030036|GO:0016020|GO:0071203|GO:0030863|GO:0008290|GO:0003779|GO:0005856|GO:0051693	Mm.19142
A_55_P2140076	194448	152660	148179	126775	7.14442	7.84932	7.86425	7.09538	-0.768877	0.855554	Detected	Detected	Detected	Detected
A_52_P170882	7.77761	10.7146	39.2128	50.2417	-7.46527	-5.94914	-4.01948	-4.20572	-0.186248	1.28126	Detected	Not Detected	Detected	Not Detected	Col15a1	Mus musculus collagen, type XV, alpha 1 (Col15a1), mRNA [NM_009928]	12819	collagen, type XV, alpha 1	GO:0031012|GO:0005581|GO:0005198|GO:0005578|GO:0005576|GO:0007155|GO:0005615|GO:0005604	Mm.233547
A_55_P1967191	6.58304	4.19554	9.33918	4.82412	-7.70584	-7.30179	-6.08943	-7.58627	-1.49684	0.516546	Not Detected	Not Detected	Not Detected	Not Detected	Gm4632	Mus musculus, clone IMAGE:1263126, mRNA. [BC027670]	100043765	predicted gene 4632		Mm.435553
A_51_P118603	4596.16	2248.68	849.205	1248.96	1.74161	1.76422	0.41724	0.429979	0.0127392	1.47075	Detected	Detected	Detected	Detected	Wdr82	Mus musculus WD repeat domain containing 82 (Wdr82), mRNA [NM_029896]	77305	WD repeat domain containing 82	GO:0035097|GO:0048188|GO:0003682|GO:0005634|GO:0072357|GO:0042800|GO:0000785|GO:0051568	Mm.265125
A_55_P1980341	49665.4	59195.2	69682.7	60246.8	5.17535	6.48255	6.77578	6.02206	-0.753722	0.864589	Detected	Detected	Detected	Detected	Romo1	Mus musculus reactive oxygen species modulator 1 (Romo1), transcript variant 1, mRNA [NM_025946]	67067	reactive oxygen species modulator 1	GO:0005739|GO:0003674|GO:0008284|GO:0016020|GO:0034614|GO:0005743|GO:0001302|GO:0016021|GO:2000379|GO:0042742	Mm.371623
A_52_P35384	3.70701	3.90167	3.62637	4.81485	-8.53434	-7.40655	-7.4542	-7.58904	-0.134841	1.32773	Not Detected	Not Detected	Not Detected	Not Detected	Drd5	Mus musculus dopamine receptor D5 (Drd5), mRNA [NM_013503]	13492	dopamine receptor D5	GO:0030424|GO:0005886|GO:0030819|GO:0007268|GO:0060292|GO:0045776|GO:0031526|GO:0042220|GO:0019226|GO:0030425|GO:0001992|GO:0007191|GO:0001965|GO:0043197|GO:0008144|GO:0048169|GO:0001963|GO:0043025|GO:0033861|GO:0004871|GO:0045924|GO:0008306|GO:0001588|GO:0030336|GO:0004930|GO:0007617|GO:0072593|GO:0004952|GO:0046960|GO:0035240|GO:0010579|GO:0045762|GO:0007212|GO:0007165|GO:0001975|GO:0001994|GO:…	Mm.167154
A_51_P506787	3706.69	1597.62	568.403	765.401	1.43132	1.27107	-0.16196	-0.276464	-0.114505	1.34658	Detected	Detected	Detected	Detected	Nap1l1	Mus musculus nucleosome assembly protein 1-like 1 (Nap1l1), transcript variant 1, mRNA [NM_001146707]	53605	nucleosome assembly protein 1-like 1	GO:0005515|GO:0006334|GO:0005634	Mm.290407
A_51_P234788	3898.72	617.169	1835.24	3006.39	1.50419	-0.101126	1.52902	1.69728	0.168256	1.63815	Detected	Detected	Detected	Detected	Cxxc5	Mus musculus CXXC finger 5 (Cxxc5), mRNA [NM_133687]	67393	CXXC finger 5	GO:0007165|GO:0005737|GO:0008270|GO:0005634|GO:0005575|GO:0004871|GO:0043123|GO:0003677|GO:0046872	Mm.94560
A_55_P2088440	2282.73	658.372	2048.62	2322.87	0.731946	-0.00788879	1.68771	1.32516	-0.362548	1.13387	Detected	Detected	Detected	Detected	Arrdc2	Mus musculus arrestin domain containing 2 (Arrdc2), mRNA [NM_027560]	70807	arrestin domain containing 2	GO:0008150|GO:0007165|GO:0003674|GO:0005886|GO:0031410	Mm.24215
ERCC-00075_180	3.03156	2.98812	2.79806	3.64255	-8.82454	-7.79141	-7.8283	-7.99159	-0.163288	1.30181	Not Detected	Not Detected	Not Detected	Not Detected		Unknown
A_55_P1985001	77.8732	76.428	93.5381	84.0902	-4.14154	-3.11462	-2.76525	-3.46267	-0.697425	0.898994	Detected	Detected	Detected	Detected	Cirbp	cold inducible RNA binding protein [Source:MGI Symbol;Acc:MGI:893588] [ENSMUST00000054666]	12696	cold inducible RNA binding protein	GO:0017148|GO:0010494|GO:0003723|GO:0006950|GO:0005634|GO:0045727|GO:0030371|GO:0003676|GO:0005737|GO:0034063|GO:0000166|GO:0070181|GO:0048255|GO:0003730|GO:0009411	Mm.487902
A_52_P63343	36.2303	12.5166	56.3391	95.278	-5.24547	-5.72488	-3.49667	-3.28247	0.2142	1.69115	Detected	Detected	Detected	Not Detected	Gm129	Mus musculus predicted gene 129 (Gm129), mRNA [NM_001033302]	229599	predicted gene 129	GO:0008150|GO:0003674|GO:0005575	Mm.331218
A_52_P215469	83.9575	48.7334	34.3021	46.4886	-4.03301	-3.76381	-4.2125	-4.31773	-0.105229	1.35527	Detected	Detected	Detected	Detected	Plekha1	Mus musculus pleckstrin homology domain containing, family A (phosphoinositide binding specific) member 1 (Plekha1), mRNA [NM_133942]	101476	pleckstrin homology domain containing, family A (phosphoinositide binding specific) member 1	GO:0050853|GO:0051898|GO:0070301|GO:0005886|GO:0001553|GO:0048705|GO:0005634|GO:0007283|GO:0009791|GO:0031529|GO:0008289|GO:0045184|GO:0005737|GO:0035264|GO:0060021|GO:0008209|GO:0043325|GO:0032587|GO:0030165|GO:0014065|GO:0008585|GO:0008210|GO:0016020|GO:0060325|GO:0033327|GO:0048008	Mm.323554
A_55_P2129584	3.57934	3.76112	3.53029	4.74182	-8.58491	-7.45948	-7.49294	-7.6111	-0.118153	1.34318	Not Detected	Not Detected	Not Detected	Not Detected	Cnpy1	Mus musculus canopy 1 homolog (zebrafish) (Cnpy1), mRNA [NM_175651]	269637	canopy 1 homolog (zebrafish)	GO:0008150|GO:0003674|GO:0005575	Mm.68286
A_55_P2092364	2167.3	1784.76	1751.96	2058.78	0.657084	1.43087	1.46202	1.15104	-0.310986	1.17513	Detected	Detected	Detected	Detected	Ermard	Mus musculus ER membrane associated RNA degradation (Ermard), transcript variant 1, mRNA [NM_001039552]	381062	ER membrane associated RNA degradation	GO:0008150|GO:0003674|GO:0005575	Mm.482357
A_55_P2084517	6.25984	9.57772	9.12935	11.8928	-7.77847	-6.11097	-6.12222	-6.28453	-0.162309	1.30269	Not Detected	Not Detected	Not Detected	Not Detected	Gm2136	PREDICTED: Mus musculus predicted gene 2136 (Gm2136), mRNA [XM_003946109]	100039282	predicted gene 2136	GO:0008150|GO:0003674|GO:0005575
A_55_P2136737	15.926	38.1452	23.6763	21.0487	-6.43129	-4.11722	-4.74736	-5.46088	-0.713521	0.88902	Not Detected	Not Detected	Detected	Detected	D930016D06Rik	Mus musculus RIKEN cDNA D930016D06 gene (D930016D06Rik), long non-coding RNA [NR_030673]	100662	RIKEN cDNA D930016D06 gene	GO:0008150|GO:0003674|GO:0005575	Mm.319836
A_51_P272586	1480.46	572.667	643.13	970.4	0.107232	-0.209096	0.0162373	0.0658989	0.0496616	1.50887	Detected	Detected	Detected	Detected	Dym	Mus musculus dymeclin (Dym), mRNA [NM_027727]	69190	dymeclin	GO:0060348|GO:0005737|GO:0005794|GO:0005886|GO:0007030|GO:0005634|GO:0019899	Mm.173826
A_55_P2002113	189016	202388	202979	171747	7.10355	8.25612	8.31824	7.53339	-0.784853	0.846132	Detected	Detected	Detected	Detected	Rpl36	Mus musculus ribosomal protein L36 (Rpl36), mRNA [NM_018730]	54217	ribosomal protein L36	GO:0005622|GO:0003674|GO:0003735|GO:0030529|GO:0005840|GO:0006412	Mm.11376
A_55_P2007575	105.263	74.3537	76.5618	86.1275	-3.70674	-3.15431	-3.05418	-3.42814	-0.373959	1.12494	Detected	Detected	Detected	Detected	Ift74	intraflagellar transport 74 [Source:MGI Symbol;Acc:MGI:1914944] [ENSMUST00000107104]	67694	intraflagellar transport 74	GO:0005813|GO:0050680|GO:0005623|GO:0033630|GO:0005634|GO:0031410|GO:0003334|GO:0005622|GO:0005929|GO:0005737|GO:0042073|GO:0007219|GO:0008544|GO:0045944|GO:0003682|GO:0060271|GO:0030992	Mm.240619
A_51_P121915	4.3315	6.46746	8.66048	5.26349	-8.30973	-6.67745	-6.19828	-7.46052	-1.26223	0.60776	Not Detected	Not Detected	Not Detected	Not Detected	BC089597	Mus musculus cDNA sequence BC089597 (BC089597), mRNA [NM_145424]	216454	cDNA sequence BC089597	GO:0008150|GO:0003674|GO:0005575	Mm.214923
A_55_P1969820	599.697	252.789	250.419	375.905	-1.19651	-1.38885	-1.34453	-1.30231	0.0422158	1.5011	Detected	Detected	Detected	Detected	Slc36a1	Mus musculus solute carrier family 36 (proton/amino acid symporter), member 1 (Slc36a1), mRNA [NM_153139]	215335	solute carrier family 36 (proton/amino acid symporter), member 1	GO:0005302|GO:0005280|GO:0005886|GO:0005783|GO:0015078|GO:0006865|GO:0005765|GO:0003333|GO:0005764|GO:0015193|GO:0015180|GO:0015804|GO:0015816|GO:0016020|GO:0035524|GO:0015824|GO:0006810|GO:0015175|GO:0015187|GO:0016021|GO:0015808|GO:0015992|GO:0015293	Mm.35732
A_55_P2180916	3.97086	10.0156	8.74577	14.6774	-8.43515	-6.04647	-6.18414	-5.98101	0.203134	1.67823	Not Detected	Not Detected	Not Detected	Not Detected
A_52_P91618	762.413	260.864	158.12	235.097	-0.85017	-1.34349	-2.00785	-1.97942	0.02843	1.48683	Detected	Detected	Detected	Detected	Lysmd3	Mus musculus LysM, putative peptidoglycan-binding, domain containing 3 (Lysmd3), mRNA [NM_030257]	80289	LysM, putative peptidoglycan-binding, domain containing 3	GO:0008150|GO:0003674|GO:0016020|GO:0016998|GO:0016021|GO:0005575	Mm.259969
A_55_P2244355	7.16161	3.58504	9.33824	4.57683	-7.58432	-7.52866	-6.08958	-7.66219	-1.57261	0.490117	Not Detected	Not Detected	Not Detected	Not Detected	2410024N13Rik	Mus musculus ES cells cDNA, RIKEN full-length enriched library, clone:2410024N13 product:hypothetical protein, full insert sequence. [AK010586]	70000	RIKEN cDNA 2410024N13 gene		Mm.460061
A_51_P215190	59.3601	34.7682	12.7939	17.9195	-4.53318	-4.25095	-5.63535	-5.69308	-0.0577315	1.40063	Not Detected	Detected	Not Detected	Detected	Efcab11	Mus musculus EF-hand calcium binding domain 11 (Efcab11), mRNA [NM_030172]	78767	EF-hand calcium binding domain 11	GO:0008150|GO:0005509|GO:0005575|GO:0046872	Mm.235920
A_55_P2023424	15156.9	8665.4	8881.95	10128.9	3.46309	3.7104	3.80393	3.44965	-0.354281	1.14039	Detected	Detected	Detected	Detected	Trip10	Mus musculus thyroid hormone receptor interactor 10 (Trip10), transcript variant 1, mRNA [NM_001242389]	106628	thyroid hormone receptor interactor 10	GO:0005515|GO:0005794|GO:0005886|GO:0005874|GO:0042538|GO:0042995|GO:0005764|GO:0006897|GO:0008289|GO:0042802|GO:0005737|GO:0016020|GO:0005856	Mm.37368
A_51_P192089	908.386	1165.27	521.936	494.914	-0.597437	0.8158	-0.285	-0.905501	-0.620502	0.948228	Detected	Detected	Detected	Detected	Pinx1	Mus musculus PIN2/TERF1 interacting, telomerase inhibitor 1 (Pinx1), mRNA [NM_028228]	72400	PIN2/TERF1 interacting, telomerase inhibitor 1	GO:0005515|GO:0000781|GO:0005694|GO:0005730|GO:0005819|GO:0005634|GO:0000228|GO:0003676|GO:0043231|GO:0005739|GO:0005737|GO:0000776|GO:0007080|GO:0007004|GO:0070034|GO:0000775	Mm.379214
A_55_P1981646	3.39553	3.5308	3.32338	4.51153	-8.66096	-7.55065	-7.58008	-7.68292	-0.102844	1.35751	Not Detected	Not Detected	Not Detected	Not Detected	Scgb2b12	Mus musculus secretoglobin, family 2B, member 12 (Scgb2b12), mRNA [NM_001281508]	668379	secretoglobin, family 2B, member 12	GO:0008150|GO:0003674|GO:0005575	Mm.485759
A_52_P574653	8437.81	5422.92	4386.59	6361.15	2.61805	3.03421	2.78616	2.77854	-0.0076217	1.45013	Detected	Detected	Detected	Detected	Bid	Mus musculus BH3 interacting domain death agonist (Bid), mRNA [NM_007544]	12122	BH3 interacting domain death agonist	GO:0005515|GO:2001238|GO:0006626|GO:0001836|GO:2000045|GO:0005829|GO:0005739|GO:0005622|GO:0005737|GO:0008637|GO:0042127|GO:0090200|GO:0051260|GO:0032461|GO:0031625|GO:0032464|GO:0043065|GO:0006919|GO:0090150|GO:0005623|GO:0006915|GO:0042981|GO:0097191|GO:0016020|GO:0032592	Mm.235081
A_52_P276614	3.37833	3.50601	3.29816	4.47933	-8.66829	-7.56082	-7.59107	-7.69325	-0.102186	1.35813	Not Detected	Not Detected	Not Detected	Not Detected	1700015E13Rik	Mus musculus RIKEN cDNA 1700015E13 gene (1700015E13Rik), mRNA [NM_001039593]	76925	RIKEN cDNA 1700015E13 gene	GO:0008150|GO:0003674|GO:0005575	Mm.33631
A_55_P2284119	187.03	17.3298	58.8515	113.051	-2.87747	-5.25547	-3.43372	-3.0357	0.398018	1.92096	Detected	Detected	Detected	Not Detected	Zfp395	Mus musculus zinc finger protein 395 (Zfp395), mRNA [NM_199029]	380912	zinc finger protein 395	GO:0005737|GO:0006357|GO:0005634|GO:0003677	Mm.270087
A_52_P625244	888.021	630.742	403.366	649.579	-0.630148	-0.0697403	-0.656783	-0.513176	0.143607	1.6104	Detected	Detected	Detected	Detected	Ube3a	Mus musculus ubiquitin protein ligase E3A (Ube3a), transcript variant 2, mRNA [NM_011668]	22215	ubiquitin protein ligase E3A	GO:0005515|GO:0006511|GO:0000502|GO:0004842|GO:0060736|GO:0016567|GO:0016874|GO:0003713|GO:0005634|GO:0014068|GO:0005829|GO:0001541|GO:0005737|GO:0042787|GO:0045944|GO:0070936|GO:2001141|GO:0035037|GO:0030521	Mm.9002
A_55_P2029046	34.1981	3.47287	3.26227	4.43318	-5.32875	-7.57452	-7.60685	-7.7082	-0.101343	1.35892	Not Detected	Detected	Not Detected	Not Detected	Fgd3	Mus musculus FYVE, RhoGEF and PH domain containing 3 (Fgd3), mRNA [NM_015759]	30938	FYVE, RhoGEF and PH domain containing 3	GO:0005085|GO:0005737|GO:0035023|GO:0046847|GO:0005856|GO:0005089|GO:0046872	Mm.291089
A_55_P2095513	4.62048	3.46289	3.53416	11.1541	-8.21656	-7.57867	-7.49136	-6.37703	1.11433	3.1561	Not Detected	Not Detected	Not Detected	Not Detected	Try5	Mus musculus trypsin 5 (Try5), mRNA [NM_001003405]	103964	trypsin 5	GO:0008150|GO:0003674|GO:0016787|GO:0006508|GO:0008236|GO:0008233|GO:0005575	Mm.333022
A_52_P315369	3623.56	4059.4	1147.79	3184.35	1.39859	2.6164	0.851916	1.78025	0.92833	2.77433	Detected	Detected	Detected	Detected	Cyb5r1	Mus musculus cytochrome b5 reductase 1 (Cyb5r1), mRNA [NM_028057]	72017	cytochrome b5 reductase 1	GO:0006629|GO:0005739|GO:0006694|GO:0016020|GO:0004128|GO:0016491|GO:0016126|GO:0016021|GO:0008202|GO:0055114	Mm.280230
A_51_P118223	1076.17	1021.36	890.832	1047.37	-0.352902	0.625625	0.486281	0.176012	-0.310269	1.17572	Detected	Detected	Detected	Detected	Gm1943	Mus musculus predicted gene 1943 (Gm1943), non-coding RNA [NR_002928]	384864	WD repeat domain 70 pseudogene		Mm.390083
A_55_P1952945	3.32977	7.85377	6.4182	9.56138	-8.68918	-6.39726	-6.63056	-6.59932	0.0312409	1.48973	Not Detected	Not Detected	Not Detected	Not Detected	Olfr351	Mus musculus olfactory receptor 351 (Olfr351), mRNA [NM_146942]	258944	olfactory receptor 351	GO:0050911|GO:0007608|GO:0007165|GO:0004984|GO:0016020|GO:0007186|GO:0005886|GO:0004930|GO:0016021|GO:0004871|GO:0050896	Mm.377763
A_55_P2318090	3.3254	3.41723	3.2013	4.34982	-8.69107	-7.59782	-7.63407	-7.73558	-0.101509	1.35877	Not Detected	Not Detected	Not Detected	Not Detected	Amy2a4	Mus musculus amylase 2a4 (Amy2a4), mRNA [NM_001160150]	100043684	amylase 2a4	GO:0008150|GO:0031404|GO:0005509|GO:0005615|GO:0004556	Mm.275426
A_55_P2001453	7.51461	8.05917	12.5499	12.7129	-7.5149	-6.36002	-5.66313	-6.18831	-0.525187	1.01299	Not Detected	Not Detected	Not Detected	Not Detected	1700045H11Rik	Mus musculus RIKEN cDNA 1700045H11 gene (1700045H11Rik), long non-coding RNA [NR_040649]	73348	RIKEN cDNA 1700045H11 gene		Mm.396218
A_55_P2076524	872.287	1144.63	912.716	824.914	-0.655939	0.790017	0.521293	-0.168436	-0.689729	0.903802	Detected	Detected	Detected	Detected	1700028I16Rik	Mus musculus RIKEN cDNA 1700028I16 gene (1700028I16Rik), long non-coding RNA [NR_038042]	70003	RIKEN cDNA 1700028I16 gene	GO:0008150|GO:0003674|GO:0005575	Mm.48789
A_55_P2085779	7.13368	3.39642	12.4012	22.1371	-7.58995	-7.60663	-5.68032	-5.38814	0.29218	1.78508	Detected	Not Detected	Not Detected	Not Detected	Ifi27l2b	Mus musculus interferon, alpha-inducible protein 27 like 2B (Ifi27l2b), mRNA [NM_145449]	217845	interferon, alpha-inducible protein 27 like 2B	GO:0008150|GO:0003674|GO:0016020|GO:0016021|GO:0005575	Mm.298416
A_55_P2160648	85363.2	82181.9	63048.3	61803.9	5.95673	6.95589	6.63144	6.05887	-0.572566	0.980264	Detected	Detected	Detected	Detected	LOC101055815	PREDICTED: Mus musculus eukaryotic translation initiation factor 1-like (LOC101055815), mRNA [XM_003945600]	101055815	eukaryotic translation initiation factor 1-like		Mm.13886
A_55_P2234889	20.4357	35.7298	18.0204	24.489	-6.07158	-4.21159	-5.14117	-5.24248	-0.10131	1.35896	Detected	Detected	Detected	Detected		Q4YZ66_PLABE (Q4YZ66) Pb-reticulocyte binding protein (Fragment), partial (12%) [TC1669239]
A_51_P116326	1010.05	134.595	592.745	1148.03	-0.444384	-2.29817	-0.10146	0.30841	0.40987	1.9368	Detected	Detected	Detected	Detected	P2rx3	Mus musculus purinergic receptor P2X, ligand-gated ion channel, 3 (P2rx3), mRNA [NM_145526]	228139	purinergic receptor P2X, ligand-gated ion channel, 3	GO:0043005|GO:0030424|GO:0009408|GO:0009409|GO:0007268|GO:0019228|GO:0005622|GO:0009266|GO:0009743|GO:0034220|GO:0050909|GO:0043197|GO:0048167|GO:0043195|GO:0043025|GO:0006810|GO:0033198|GO:0001614|GO:0051260|GO:0014832|GO:0006812|GO:0006811|GO:0035590|GO:0005791|GO:0001666|GO:0005794|GO:0010033|GO:0004931|GO:0007274|GO:0030432|GO:0005524|GO:0009612|GO:0016020|GO:0005887|GO:0045121|GO:0016021|GO:…	Mm.440375
A_52_P173442	30.7741	4.13688	20.6545	43.1888	-5.48095	-7.3221	-4.94434	-4.42395	0.520393	2.09101	Detected	Detected	Detected	Not Detected	Wscd2	Mus musculus WSC domain containing 2 (Wscd2), mRNA [NM_177292]	320916	WSC domain containing 2	GO:0008150|GO:0003674|GO:0016020|GO:0016021|GO:0005575	Mm.102783
A_51_P265571	809.125	12.0828	368.995	1082.48	-0.76438	-5.77577	-0.785271	0.223591	1.00886	2.93359	Detected	Detected	Detected	Not Detected	Adm	Mus musculus adrenomedullin (Adm), mRNA [NM_009627]	11535	adrenomedullin	GO:0008284|GO:0008285|GO:0031700|GO:2001214|GO:0060712|GO:0031102|GO:0060670|GO:0030819|GO:0007204|GO:0005615|GO:0055074|GO:0007507|GO:0031623|GO:0005737|GO:0048589|GO:0045906|GO:0045909|GO:0032496|GO:0006171|GO:0043065|GO:0008209|GO:0009611|GO:0001843|GO:0005576|GO:0002031|GO:0045766|GO:0046879|GO:0005179|GO:0002026|GO:0010460|GO:0097084|GO:0001570|GO:0043116	Mm.1408
A_51_P303696	3.31063	3.36584	8.37719	8.67214	-8.69749	-7.61968	-6.24626	-6.74015	-0.493887	1.03521	Not Detected	Not Detected	Not Detected	Not Detected	4922505E12Rik	Mus musculus RIKEN cDNA 4922505E12 gene (4922505E12Rik), mRNA [NM_001033547]	433386	RIKEN cDNA 4922505E12 gene	GO:0008150|GO:0003674|GO:0005575	Mm.338103
A_55_P2361932	3.31109	3.36212	3.13408	4.25416	-8.69729	-7.62128	-7.66469	-7.76766	-0.102975	1.35739	Not Detected	Not Detected	Not Detected	Not Detected		RIKEN cDNA B230104C08 gene [Source:MGI Symbol;Acc:MGI:1925091] [ENSMUST00000149815]				Mm.417131
A_55_P2002135	3.31193	3.35944	3.13039	4.24834	-8.69693	-7.62243	-7.66639	-7.76964	-0.103254	1.35713	Not Detected	Not Detected	Not Detected	Not Detected	Vmn2r-ps54	Mus musculus vomeronasal 2, receptor, pseudogene 54 (Vmn2r-ps54), non-coding RNA [NR_004441]	75835	vomeronasal 2, receptor, pseudogene 54		Mm.159597
A_55_P2037857	12.9796	7.08984	11.2481	17.5575	-6.72642	-6.54489	-5.82112	-5.72252	0.0985995	1.56093	Not Detected	Not Detected	Not Detected	Not Detected	Svs2	Mus musculus seminal vesicle secretory protein 2 (Svs2), mRNA [NM_017390]	53878	seminal vesicle secretory protein 2	GO:0009566|GO:0001669|GO:0048240	Mm.99395
A_52_P237957	3.31467	3.35389	3.12402	4.23859	-8.69573	-7.62481	-7.66933	-7.77295	-0.103624	1.35678	Not Detected	Not Detected	Not Detected	Not Detected	Olfr492	Mus musculus olfactory receptor 492 (Olfr492), mRNA [NM_146497]	258490	olfactory receptor 492	GO:0050911|GO:0007608|GO:0007165|GO:0004984|GO:0016020|GO:0007186|GO:0005886|GO:0004930|GO:0016021|GO:0004871|GO:0050896	Mm.377532
A_55_P2083649	9098.03	13875.1	22404.6	38214	2.72674	4.38957	5.13878	5.36528	0.226499	1.70563	Detected	Detected	Detected	Detected	Alas1	Mus musculus aminolevulinic acid synthase 1 (Alas1), mRNA [NM_020559]	11655	aminolevulinic acid synthase 1	GO:0016746|GO:0009058|GO:0005634|GO:0033014|GO:0003824|GO:0006783|GO:0005739|GO:0005737|GO:0006778|GO:0005759|GO:0008152|GO:0030170|GO:0003870|GO:0016740	Mm.290578
A_55_P2140814	15.763	3.35048	3.11971	10.4553	-6.44613	-7.62628	-7.67132	-6.47038	1.20094	3.35137	Not Detected	Not Detected	Not Detected	Not Detected	Scfd2	Mus musculus Sec1 family domain containing 2 (Scfd2), transcript variant b, mRNA [NM_178672]	212986	Sec1 family domain containing 2	GO:0008150|GO:0003674|GO:0006810|GO:0005575|GO:0016192|GO:0015031|GO:0006904	Mm.134147
A_52_P507214	124.098	3.00655	2.88327	4.02756	-3.46926	-7.78254	-7.78502	-7.84663	-0.0616107	1.39687	Not Detected	Detected	Not Detected	Not Detected	Mmp9	Mus musculus matrix metallopeptidase 9 (Mmp9), mRNA [NM_013599]	17395	matrix metallopeptidase 9	GO:0048771|GO:0071460|GO:0051549|GO:0051259|GO:0005615|GO:0032403|GO:0046872|GO:0042802|GO:0031915|GO:0030198|GO:0030574|GO:0006508|GO:0001968|GO:0006979|GO:0019087|GO:0043065|GO:0007566|GO:0042493|GO:0005578|GO:0005576|GO:0045766|GO:0031012|GO:0043234|GO:0001501|GO:0016787|GO:0002687|GO:0008270|GO:0008233|GO:0004222|GO:0008237	Mm.4406
A_55_P2171185	26972.5	23144.7	18608.4	15457.1	4.29461	5.12775	4.87093	4.05945	-0.811485	0.830656	Detected	Detected	Detected	Detected
A_55_P2003414	30.3643	3.34862	8.73982	5.95083	-5.50029	-7.62708	-6.18513	-7.28345	-1.09832	0.680887	Not Detected	Detected	Not Detected	Not Detected	Kng1	Mus musculus kininogen 1 (Kng1), transcript variant 2, mRNA [NM_023125]	16644	kininogen 1	GO:0007599|GO:0050880|GO:0006954|GO:0004869|GO:0007596|GO:0042311|GO:0010466|GO:0005102|GO:0005576|GO:0030414	Mm.2160
A_52_P134639	229.712	305.094	143.537	273.965	-2.58091	-1.11754	-2.14745	-1.75869	0.388759	1.90867	Detected	Detected	Detected	Detected	Tgoln2	Mus musculus trans-golgi network protein 2 (Tgoln2), mRNA [NM_009444]	22135	trans-golgi network protein 2	GO:0005802|GO:0005794|GO:0016020|GO:0005886|GO:0016021|GO:0030140	Mm.246563
A_55_P2107223	3.3337	3.3484	7.13992	4.2316	-8.68747	-7.62718	-6.47682	-7.77533	-1.29851	0.592668	Not Detected	Not Detected	Not Detected	Not Detected	Sult2a6	Mus musculus sulfotransferase family 2A, dehydroepiandrosterone (DHEA)-preferring, member 6 (Sult2a6), mRNA [NM_001081325]	629219	sulfotransferase family 2A, dehydroepiandrosterone (DHEA)-preferring, member 6	GO:0008150|GO:0005737|GO:0004027|GO:0008144|GO:0008146|GO:0005575|GO:0050656|GO:0016740|GO:0005829	Mm.439627
A_55_P2098771	1022.91	1329.23	610.764	735.092	-0.426129	1.00573	-0.0582571	-0.334755	-0.276498	1.20356	Detected	Detected	Detected	Detected	Taf13	Mus musculus TAF13 RNA polymerase II, TATA box binding protein (TBP)-associated factor (Taf13), mRNA [NM_025444]	99730	TAF13 RNA polymerase II, TATA box binding protein (TBP)-associated factor	GO:0005515|GO:0006355|GO:0005669|GO:0046982|GO:0006366|GO:0005730|GO:0005634|GO:0008022|GO:0003677|GO:0006351	Mm.24431
A_55_P2161400	27.9491	56.1493	1703.95	2812.89	-5.61987	-3.55945	1.42194	1.6013	0.179364	1.65081	Detected	Detected	Detected	Detected	Sctr	Mus musculus secretin receptor (Sctr), mRNA [NM_001012322]	319229	secretin receptor	GO:0042277|GO:0007165|GO:0005881|GO:0015055|GO:0016020|GO:0007186|GO:0005886|GO:0004930|GO:0016021|GO:0004871|GO:0007166|GO:0004888	Mm.189223
A_52_P374882	2.95502	2.97356	14.218	43.3935	-8.86143	-7.79846	-5.48308	-4.41713	1.06595	3.052	Detected	Not Detected	Detected	Not Detected	Lep	Mus musculus leptin (Lep), mRNA [NM_008493]	16846	leptin	GO:0005515|GO:2000491|GO:0045598|GO:0019222|GO:0030300|GO:0050901|GO:0002021|GO:0005615|GO:0005622|GO:0043270|GO:2000486|GO:0032868|GO:0060587|GO:0006635|GO:0001542|GO:0000122|GO:0001890|GO:0009892|GO:0005179|GO:0048639|GO:0033210|GO:0042307|GO:0042445|GO:2000379|GO:0008083|GO:0030073|GO:0035630|GO:0006629|GO:0008343|GO:0007260|GO:0008284|GO:0032099|GO:0050810|GO:0051428|GO:0009062|GO:0003300|GO:…	Mm.277072
A_52_P647298	11.3269	12.4088	14.3471	16.326	-6.92292	-5.73736	-5.47004	-5.82743	-0.357394	1.13793	Not Detected	Not Detected	Not Detected	Not Detected	Asb3	Mus musculus ankyrin repeat and SOCS box-containing 3 (Asb3), mRNA [NM_023906]	65257	ankyrin repeat and SOCS box-containing 3	GO:0035556|GO:0008150|GO:0003674|GO:0005575	Mm.440539
A_51_P480328	3.35238	3.35412	3.12746	4.25348	-8.67941	-7.62471	-7.66774	-7.76789	-0.100157	1.36004	Not Detected	Not Detected	Not Detected	Not Detected	Eltd1	Mus musculus EGF, latrophilin seven transmembrane domain containing 1 (Eltd1), mRNA [NM_133222]	170757	EGF, latrophilin seven transmembrane domain containing 1	GO:0007165|GO:0016020|GO:0007186|GO:0005886|GO:0007218|GO:0004930|GO:0005509|GO:0046983|GO:0016021|GO:0004871|GO:0007166|GO:0004888	Mm.317261
A_55_P2121772	20.7113	11.9907	16.4433	19.7318	-6.05225	-5.7868	-5.2733	-5.55408	-0.280785	1.19999	Not Detected	Detected	Detected	Not Detected	Ano8	Mus musculus anoctamin 8 (Ano8), mRNA [NM_001164679]	382014	anoctamin 8	GO:0005622|GO:0008150|GO:0003674|GO:0016020|GO:0005886|GO:0016021	Mm.475713
A_55_P2325803	290.41	210.395	206.067	212.002	-2.24265	-1.65369	-1.62576	-2.1286	-0.502842	1.0288	Detected	Detected	Detected	Detected	Tnfrsf11a	Mus musculus tumor necrosis factor receptor superfamily, member 11a (Tnfrsf11a), mRNA [NM_009399]	21934	tumor necrosis factor receptor superfamily, member 11a	GO:0005515|GO:0071848|GO:0046872|GO:0060086|GO:0048535|GO:0051091|GO:0051092|GO:0032496|GO:0071847|GO:0043507|GO:0034097|GO:0070555|GO:0071812|GO:0009986|GO:0030316|GO:0007275|GO:0012501|GO:0033209|GO:0002250|GO:0019955|GO:0005031|GO:0016020|GO:0001503|GO:0034612|GO:0016021|GO:0009897|GO:0060749|GO:0004888	Mm.6251
A_51_P128147	11098.6	6511.72	5884.67	7393.11	3.01349	3.29817	3.21002	2.99543	-0.214587	1.25633	Detected	Detected	Detected	Detected	Chmp1a	Mus musculus charged multivesicular body protein 1A (Chmp1a), mRNA [NM_145606]	234852	charged multivesicular body protein 1A	GO:0005515|GO:0007076|GO:0000794|GO:0006355|GO:0005815|GO:0019904|GO:0016458|GO:0005634|GO:0015031|GO:0016363|GO:0006351|GO:0012505|GO:0045014|GO:0000910|GO:0005737|GO:0007049|GO:0016020|GO:0006810|GO:0016192|GO:0045892|GO:0005769|GO:0051301|GO:0005768	Mm.41596
A_66_P116299	3458.28	901.668	987.175	1705.74	1.33124	0.445806	0.634433	0.879648	0.245215	1.7279	Detected	Detected	Detected	Detected	Pias1	Mus musculus protein inhibitor of activated STAT 1 (Pias1), mRNA [NM_019663]	56469	protein inhibitor of activated STAT 1	GO:0005515|GO:0016874|GO:0032436|GO:0005634|GO:0046872|GO:0005622|GO:0019789|GO:0042127|GO:0033235|GO:0051152|GO:2001141|GO:0031625|GO:0006355|GO:0003714|GO:0016925|GO:0019904|GO:0000122|GO:0003676|GO:0007259|GO:0003677|GO:0065004|GO:0006351|GO:0016605|GO:0008270|GO:0019899|GO:0045893	Mm.431253
A_55_P2145356	3.77047	3.96554	4.54547	10.2704	-8.50986	-7.38313	-7.1283	-6.49611	0.632188	2.25949	Not Detected	Not Detected	Not Detected	Not Detected	Thada	Mus musculus mRNA for mKIAA1767 protein. [AK173258]	240174	thyroid adenoma associated	GO:0008150|GO:0003674|GO:0005575	Mm.246767
A_51_P423743	3.75511	3.94891	3.64795	4.81624	-8.51574	-7.38919	-7.44564	-7.58863	-0.142985	1.32026	Not Detected	Not Detected	Not Detected	Not Detected	Cldn6	Mus musculus claudin 6 (Cldn6), mRNA [NM_018777]	54419	claudin 6	GO:0005515|GO:0030054|GO:0016020|GO:0005886|GO:0005198|GO:0016021|GO:0005923	Mm.86421
A_51_P112557	8953.4	11051.4	10652.3	9819.04	2.70362	4.06129	4.06615	3.40483	-0.661322	0.921775	Detected	Detected	Detected	Detected	Polr1c	Mus musculus polymerase (RNA) I polypeptide C (Polr1c), mRNA [NM_009085]	20016	polymerase (RNA) I polypeptide C	GO:0005736|GO:0003899|GO:0046983|GO:0005666|GO:0005634|GO:0003677|GO:0006351	Mm.3458
A_55_P2156780	3.72202	3.91469	3.63191	4.81214	-8.52851	-7.40175	-7.452	-7.58986	-0.137858	1.32496	Not Detected	Not Detected	Not Detected	Not Detected	Gm11780	Mus musculus predicted gene 11780 (Gm11780), mRNA [NM_001277919]	622019	predicted gene 11780		Mm.246123
A_55_P1997132	9.4292	10.6878	14.6687	10.6241	-7.18746	-5.95275	-5.43806	-6.44727	-1.00921	0.724268	Not Detected	Not Detected	Not Detected	Not Detected
A_52_P365044	3.96829	3.88065	11.6686	16.2095	-8.43608	-7.41435	-5.76817	-5.83777	-0.0695936	1.38916	Not Detected	Not Detected	Not Detected	Not Detected	4930583K01Rik	Mus musculus RIKEN cDNA 4930583K01 gene (4930583K01Rik), long non-coding RNA [NR_027879]	67745	RIKEN cDNA 4930583K01 gene	GO:0008150|GO:0003674|GO:0005575	Mm.483404
A_55_P2013184	3.67345	3.86317	3.60153	4.79693	-8.54746	-7.42086	-7.46412	-7.59442	-0.130304	1.33192	Not Detected	Not Detected	Not Detected	Not Detected	Atp2b3	Mus musculus ATPase, Ca++ transporting, plasma membrane 3 (Atp2b3), mRNA [NM_177236]	320707	ATPase, Ca++ transporting, plasma membrane 3	GO:0016787|GO:0016020|GO:0000166|GO:0045121|GO:0016021|GO:0030165|GO:0005524	Mm.210095
A_52_P548963	3.65754	3.84513	4.07029	4.78943	-8.55373	-7.42761	-7.2876	-7.59668	-0.309084	1.17668	Not Detected	Not Detected	Not Detected	Not Detected	Hsd3b4	Mus musculus hydroxy-delta-5-steroid dehydrogenase, 3 beta- and steroid delta-isomerase 4 (Hsd3b4), transcript variant 1, mRNA [NM_001111336]	15495	hydroxy-delta-5-steroid dehydrogenase, 3 beta- and steroid delta-isomerase 4	GO:0005739|GO:0051287|GO:0005743|GO:0005496|GO:0003854|GO:0055114|GO:0043231	Mm.475664
A_52_P305949	21.6122	14.1659	7.99408	13.6117	-5.99083	-5.54629	-6.3138	-6.08976	0.224038	1.70273	Not Detected	Detected	Not Detected	Not Detected	Mllt4	Mus musculus myeloid/lymphoid or mixed-lineage leukemia (trithorax homolog, Drosophila); translocated to, 4 (Mllt4), mRNA [NM_010806]	17356	myeloid/lymphoid or mixed-lineage leukemia (trithorax homolog, Drosophila); translocated to, 4	GO:0005515|GO:0030054|GO:0005886|GO:0045177|GO:0005634|GO:0007165|GO:0005737|GO:0005913|GO:0005912|GO:0005911|GO:0030274|GO:0007155|GO:0050839	Mm.59167
A_55_P1988133	4.44318	4.04869	9.50751	7.22782	-8.27301	-7.35319	-6.06366	-7.00298	-0.939315	0.760222	Not Detected	Not Detected	Not Detected	Not Detected	Trp73	Mus musculus transformation related protein 73 (Trp73), transcript variant 1, mRNA [NM_011642]	22062	transformation related protein 73	GO:0005515|GO:0003700|GO:0044212|GO:0009791|GO:0042802|GO:0043523|GO:0034644|GO:0043524|GO:0003690|GO:0006978|GO:0000785|GO:0010332|GO:0019901|GO:0000122|GO:0048546|GO:0042771|GO:0045793|GO:0007049|GO:0045893|GO:0008134|GO:0010165|GO:2001235|GO:0001836|GO:0005634|GO:0046872|GO:0005829|GO:0000187|GO:0002039|GO:0005737|GO:0006954|GO:0048666|GO:0045944|GO:0007050|GO:0043508|GO:0005667|GO:0006355|GO:…	Mm.78015
A_55_P2075474	1408.62	1163.43	911.79	1328.32	0.0354633	0.813526	0.51983	0.518849	-0.00098035	1.45683	Detected	Detected	Detected	Detected	Gid8	Mus musculus GID complex subunit 8 homolog (S. cerevisiae) (Gid8), mRNA [NM_029607]	76425	GID complex subunit 8 homolog (S. cerevisiae)	GO:0008150|GO:0003674|GO:0005634|GO:0005575	Mm.41464
A_55_P2093929	22.7765	3.77531	4.53649	4.75033	-5.91512	-7.45405	-7.13115	-7.60851	-0.477356	1.04714	Not Detected	Detected	Not Detected	Not Detected	Zscan25	Mus musculus zinc finger and SCAN domain containing 25 (Zscan25), mRNA [NM_001081431]	666311	zinc finger and SCAN domain containing 25	GO:0008150|GO:0003674|GO:0006355|GO:0005634|GO:0005575|GO:0046872|GO:0006351	Mm.260773
A_55_P2084298	3.5797	8.96013	16.0441	13.9425	-8.58476	-6.20713	-5.30876	-6.05512	-0.746357	0.869014	Not Detected	Not Detected	Not Detected	Not Detected
A_51_P120398	3.2973	3.0718	2.88495	3.75768	-8.70331	-7.75156	-7.78418	-7.9467	-0.162515	1.30251	Not Detected	Not Detected	Not Detected	Not Detected	Asb17	Mus musculus ankyrin repeat and SOCS box-containing 17 (Asb17), mRNA [NM_025758]	66772	ankyrin repeat and SOCS box-containing 17	GO:0035556|GO:0008150|GO:0003674|GO:0005575	Mm.116960
A_51_P330144	23.6347	9.44405	3.71558	10.2869	-5.86176	-6.13124	-7.41914	-6.4938	0.925343	2.76859	Not Detected	Detected	Not Detected	Not Detected	Ift140	Mus musculus intraflagellar transport 140 (Ift140), mRNA [NM_134126]	106633	intraflagellar transport 140	GO:0042384|GO:0005929|GO:0003674|GO:0060271|GO:0030991|GO:0032391|GO:0042995|GO:0035085|GO:0036064	Mm.32802
A_55_P2130463	6.56971	8.01479	10.6549	11.6122	-7.70877	-6.36798	-5.89928	-6.31897	-0.41969	1.08984	Not Detected	Not Detected	Not Detected	Not Detected	Gpr44	Mus musculus G protein-coupled receptor 44 (Gpr44), mRNA [NM_009962]	14764	G protein-coupled receptor 44	GO:0045745|GO:0019722|GO:0005886|GO:0004930|GO:0004956|GO:0007193|GO:0004958|GO:0004982|GO:0005622|GO:0007165|GO:0016020|GO:0006935|GO:0007186|GO:0005887|GO:0016021|GO:0001785|GO:0004871	Mm.470721
A_51_P193336	1783.86	621.021	248.284	382.923	0.376191	-0.0921488	-1.35688	-1.27563	0.0812554	1.54228	Detected	Detected	Detected	Detected	Nucb2	Mus musculus nucleobindin 2 (Nucb2), mRNA [NM_001130479]	53322	nucleobindin 2	GO:0005164|GO:0005793|GO:0005794|GO:0005783|GO:0005797|GO:0005509|GO:0006874|GO:0005576|GO:0005634|GO:0003677|GO:0046872|GO:0005640|GO:0005737|GO:0016020	Mm.9901
A_55_P2196185	21.6887	4.1123	11.9188	10.8017	-5.98573	-7.3307	-5.73756	-6.42335	-0.685795	0.90627	Not Detected	Detected	Not Detected	Not Detected	4930412C18Rik	Mus musculus RIKEN cDNA 4930412C18 gene (4930412C18Rik), long non-coding RNA [NR_030693]	320152	RIKEN cDNA 4930412C18 gene	GO:0008150|GO:0003674|GO:0005575	Mm.487113
A_52_P587642	527.468	302.615	255.005	362.946	-1.38166	-1.12931	-1.31835	-1.35293	-0.0345788	1.42329	Detected	Detected	Detected	Detected	Ddx19a	Mus musculus DEAD (Asp-Glu-Ala-Asp) box polypeptide 19a (Ddx19a), mRNA [NM_007916]	13680	DEAD (Asp-Glu-Ala-Asp) box polypeptide 19a	GO:0008026|GO:0043065|GO:0003723|GO:0004386|GO:0005634|GO:0003676|GO:0015031|GO:0005524|GO:0005737|GO:0000166|GO:0016020|GO:0016787|GO:0005643|GO:0006810|GO:0051028	Mm.287901
A_55_P2337033	29.9738	17.1363	25.9249	25.1602	-5.51897	-5.27166	-4.61646	-5.20347	-0.587008	0.9705	Detected	Detected	Detected	Not Detected	2310065F04Rik	Mus musculus RIKEN cDNA 2310065F04 gene (2310065F04Rik), long non-coding RNA [NR_038055]	74184	RIKEN cDNA 2310065F04 gene		Mm.162554
A_55_P2045018	6.92588	5.15524	6.40223	12.6858	-7.6326	-7.00461	-6.63415	-6.19139	0.442765	1.98147	Not Detected	Not Detected	Not Detected	Not Detected
A_51_P411297	2229.83	1625.95	882.237	1334.7	0.698117	1.29642	0.472294	0.525765	0.0534716	1.51286	Detected	Detected	Detected	Detected	Nup50	Mus musculus nucleoporin 50 (Nup50), mRNA [NM_016714]	18141	nucleoporin 50	GO:0005622|GO:0005515|GO:0031965|GO:0005487|GO:0005643|GO:0030529|GO:0005623|GO:0006913|GO:0001841	Mm.28379
A_55_P2051894	808.97	609.185	348.506	499.394	-0.764656	-0.119911	-0.867691	-0.892503	-0.0248118	1.43296	Detected	Detected	Detected	Detected	Zfp598	Mus musculus zinc finger protein 598 (Zfp598), mRNA [NM_183149]	213753	zinc finger protein 598	GO:0008150|GO:0008270|GO:0046872	Mm.219581
A_52_P251366	262.579	224.85	17.642	31.6387	-2.38799	-1.55783	-5.17179	-4.87292	0.298869	1.79337	Detected	Detected	Detected	Detected	Neil3	Mus musculus nei like 3 (E. coli) (Neil3), mRNA [NM_146208]	234258	nei like 3 (E. coli)	GO:0003906|GO:0000405|GO:0005634|GO:0003676|GO:0003824|GO:0003677|GO:0046872|GO:0016829|GO:0016799|GO:0006974|GO:0003684|GO:0019104|GO:0003690|GO:0006281|GO:0016787|GO:0003697|GO:0016798|GO:0006284|GO:0008152|GO:0008270|GO:0006289	Mm.281749
A_55_P2048348	197.927	3.55439	23.0334	83.6478	-2.79577	-7.54104	-4.78707	-3.47028	1.31679	3.63159	Detected	Detected	Detected	Not Detected	Aig1	Mus musculus androgen-induced 1 (Aig1), mRNA [NM_025446]	66253	androgen-induced 1	GO:0008150|GO:0003674|GO:0016020|GO:0016021|GO:0005575	Mm.45755
A_55_P2275054	309.483	133.306	188.86	263.67	-2.15088	-2.31205	-1.75156	-1.81395	-0.0623918	1.39611	Detected	Detected	Detected	Detected	Nrap	Mus musculus N-RAP mRNA, complete cds. [U76618]	18175	nebulin-related anchoring protein	GO:0005916|GO:0005515|GO:0051371|GO:0030036|GO:0017166|GO:0008270|GO:0003779|GO:0030016|GO:0046872|GO:0005927	Mm.386769
A_51_P111612	997.35	165.091	219.829	360.074	-0.462643	-2.00353	-1.53249	-1.36439	0.168107	1.63798	Detected	Detected	Detected	Detected	Arrdc4	Mus musculus arrestin domain containing 4 (Arrdc4), transcript variant 1, mRNA [NM_001042592]	66412	arrestin domain containing 4	GO:0003674|GO:0005886|GO:0051443|GO:0005768	Mm.251199
A_51_P241667	818.895	265.182	281.683	438.692	-0.747065	-1.31981	-1.1748	-1.07947	0.0953303	1.5574	Detected	Detected	Detected	Detected	Prkdc	Mus musculus protein kinase, DNA activated, catalytic polypeptide (Prkdc), mRNA [NM_011159]	19090	protein kinase, DNA activated, catalytic polypeptide	GO:0004677|GO:0001756|GO:0005634|GO:0006303|GO:0035234|GO:0006302|GO:0031648|GO:0005622|GO:0007507|GO:0018105|GO:0000723|GO:0000166|GO:0016301|GO:0045944|GO:0030098|GO:0016773|GO:0002360|GO:0002328|GO:0005958|GO:0002326|GO:0010332|GO:0016772|GO:0005667|GO:0033077|GO:0032869|GO:0043065|GO:0033152|GO:0008630|GO:0033153|GO:0005524|GO:0003677|GO:0006974|GO:0070419|GO:0016310|GO:0006281|GO:0004674|GO:…	Mm.71
A_66_P129965	4.44651	6.43271	7.59883	7.16337	-8.27193	-6.68522	-6.38695	-7.0159	-0.628946	0.942694	Not Detected	Not Detected	Not Detected	Not Detected	Gm4224	Mus musculus predicted gene 4224 (Gm4224), long non-coding RNA [NR_046074]	100043092	predicted gene 4224		Mm.367420
A_55_P2140453	3.36797	3.49103	3.2842	7.48578	-8.67272	-7.56699	-7.59719	-6.95238	0.644802	2.27933	Not Detected	Not Detected	Not Detected	Not Detected	Myh6	Mus musculus myosin, heavy polypeptide 6, cardiac muscle, alpha (Myh6), transcript variant 1, mRNA [NM_001164171]	17888	myosin, heavy polypeptide 6, cardiac muscle, alpha	GO:0005515|GO:0005516|GO:0030018|GO:0055010|GO:0006200|GO:0008016|GO:0006941|GO:0005634|GO:0060420|GO:0016459|GO:0030899|GO:0030016|GO:0030898|GO:0042803|GO:0042802|GO:0007512|GO:0005739|GO:0005737|GO:0003774|GO:0000146|GO:0006936|GO:0000166|GO:0043462|GO:0030239|GO:0005859|GO:0008307|GO:0060070|GO:0016887|GO:0055009|GO:0030048|GO:0001725|GO:0030049|GO:0046982|GO:0019901|GO:0045214|GO:0003779|GO:…	Mm.290003
A_55_P2039038	3084.7	1127.88	1126.69	1838.44	1.16632	0.768748	0.825142	0.987729	0.162587	1.63172	Detected	Detected	Detected	Detected	Zfp664	Mus musculus zinc finger protein 664 (Zfp664), mRNA [NM_001081750]	269704	zinc finger protein 664	GO:0008150|GO:0006355|GO:0005634|GO:0003676|GO:0003677|GO:0046872|GO:0006351	Mm.138617
A_52_P71756	3.35356	3.46906	6.89027	4.43194	-8.67891	-7.5761	-6.52817	-7.7086	-1.18043	0.643217	Not Detected	Not Detected	Not Detected	Not Detected	Prb1	Mus musculus proline-rich protein BstNI subfamily 1 (Prb1), mRNA [NM_198669]	381833	proline-rich protein BstNI subfamily 1	GO:0008150|GO:0003674|GO:0005575	Mm.7982
A_55_P2100715	450.654	557.879	882.284	1019.44	-1.60872	-0.246839	0.47237	0.137017	-0.335353	1.15545	Detected	Detected	Detected	Detected	Auh	AU RNA binding protein/enoyl-coenzyme A hydratase [Source:MGI Symbol;Acc:MGI:1338011] [ENSMUST00000110031]	11992	AU RNA binding protein/enoyl-coenzyme A hydratase	GO:0005739|GO:0003723|GO:0008152|GO:0004490|GO:0009083|GO:0003730|GO:0006402|GO:0004300|GO:0003824|GO:0016829|GO:0000288	Mm.252034
A_52_P238523	91.249	15.0322	21.7952	34.8894	-3.91286	-5.46066	-4.86679	-4.73182	0.134969	1.60078	Detected	Detected	Detected	Not Detected	Sprn	Mus musculus shadow of prion protein (Sprn), mRNA [NM_183147]	212518	shadow of prion protein	GO:0008150|GO:0003674|GO:0016020|GO:0005886|GO:0031225	Mm.246858
A_51_P226053	34977.1	28625.8	34286.3	44147.2	4.66952	5.43438	5.75261	5.5735	-0.179116	1.28761	Detected	Detected	Detected	Detected	Sra1	Mus musculus steroid receptor RNA activator 1 (Sra1), transcript variant 1, mRNA [NM_025291]	24068	steroid receptor RNA activator 1	GO:0003712|GO:0016922|GO:0005667|GO:0006355|GO:0006357|GO:0008283|GO:0003713|GO:0097194|GO:0006915|GO:0010861|GO:0005634|GO:2000273|GO:0003677|GO:0030154|GO:0006351|GO:0005737|GO:0030374|GO:0045944|GO:0030529|GO:0005831|GO:0031252	Mm.29058
A_55_P1952404	4.73535	4.64552	3.90568	5.62059	-8.18113	-7.15481	-7.34715	-7.36582	-0.018661	1.43908	Not Detected	Not Detected	Not Detected	Not Detected
A_51_P187262	3.32571	3.42109	3.20824	4.36125	-8.69094	-7.59619	-7.63095	-7.7318	-0.10085	1.35939	Not Detected	Not Detected	Not Detected	Not Detected	Mmp25	Mus musculus matrix metallopeptidase 25 (Mmp25), mRNA [NM_001033339]	240047	matrix metallopeptidase 25	GO:0005886|GO:0009986|GO:0005509|GO:0031225|GO:0046872|GO:0031012|GO:0016504|GO:0010952|GO:0016020|GO:0016787|GO:0006508|GO:0008233|GO:0008270|GO:0016021|GO:0004222|GO:0060022|GO:0008237	Mm.235343
A_55_P2100770	712.082	239.624	228.389	321.413	-0.948699	-1.46602	-1.47738	-1.52825	-0.0508718	1.40731	Detected	Detected	Detected	Detected	Usp48	Mus musculus ubiquitin specific peptidase 48 (Usp48), mRNA [NM_130879]	170707	ubiquitin specific peptidase 48	GO:0005739|GO:0006511|GO:0005737|GO:0016787|GO:0045211|GO:0006508|GO:0045121|GO:0008233|GO:0005634|GO:0008234|GO:0004221	Mm.218478
A_52_P257686	409.089	510.638	448.039	475.455	-1.74833	-0.374491	-0.505249	-0.963373	-0.458124	1.06119	Detected	Detected	Detected	Detected	Rwdd3	Mus musculus RWD domain containing 3 (Rwdd3), transcript variant 2, mRNA [NM_028456]	66568	RWD domain containing 3	GO:0008150|GO:0003674|GO:0005737|GO:0005634|GO:0005575	Mm.263163
A_55_P1952394	3.31478	3.39741	3.18199	4.44105	-8.69568	-7.60621	-7.6428	-7.70564	-0.0628386	1.39568	Not Detected	Not Detected	Not Detected	Not Detected	Cphx1	Mus musculus cytoplasmic polyadenylated homeobox 1 (Cphx1), mRNA [NM_175342]	105594	cytoplasmic polyadenylated homeobox 1	GO:0008150|GO:0003674|GO:0005575	Mm.441404
A_51_P144957	1467.37	185.367	42.1366	149.277	0.0944214	-1.83641	-3.91573	-2.63469	1.28104	3.54269	Detected	Detected	Detected	Detected	Tram1l1	Mus musculus translocation associated membrane protein 1-like 1 (Tram1l1), mRNA [NM_146140]	229801	translocation associated membrane protein 1-like 1	GO:0003674|GO:0016020|GO:0005783|GO:0006810|GO:0016021|GO:0005575|GO:0015031	Mm.165810
A_55_P2312644	3.30976	3.75117	7.61439	8.40059	-8.69787	-7.46331	-6.384	-6.78605	-0.402046	1.10325	Not Detected	Not Detected	Not Detected	Not Detected	Gsdmcl-ps	Mus musculus gasdermin C-like, pseudogene (Gsdmcl-ps), non-coding RNA [NR_029414]	74460	gasdermin C-like, pseudogene		Mm.390801
A_55_P2466685	74.3362	18.0579	13.6981	27.7087	-4.20861	-5.19609	-5.53683	-5.06427	0.472559	2.02282	Detected	Detected	Not Detected	Detected	Ttc21b	Mus musculus tetratricopeptide repeat domain 21B (Ttc21b), mRNA [NM_001047604]	73668	tetratricopeptide repeat domain 21B	GO:0005622|GO:0005929|GO:0005737|GO:0042073|GO:0006357|GO:0060271|GO:0030991|GO:0005623|GO:0042995|GO:0005856|GO:0007224	Mm.250868
A_55_P2172233	90911.5	85159.4	75283.5	66454	6.04758	7.00723	6.88732	6.16353	-0.723785	0.882717	Detected	Detected	Detected	Detected
A_55_P1963419	3.30563	3.36858	3.14632	4.27324	-8.69967	-7.61851	-7.65906	-7.76121	-0.102146	1.35817	Not Detected	Not Detected	Not Detected	Not Detected		BY098376 RIKEN full-length enriched, adult male kidney Mus musculus cDNA clone K630122C15 5', mRNA sequence [BY098376]				Mm.415368
A_52_P85791	3.30513	3.3638	5.62454	5.40789	-8.69989	-7.62056	-6.82099	-7.42147	-0.600478	0.961481	Not Detected	Not Detected	Not Detected	Not Detected	Slc9a7	Mus musculus solute carrier family 9 (sodium/hydrogen exchanger), member 7 (Slc9a7), mRNA [NM_177353]	236727	solute carrier family 9 (sodium/hydrogen exchanger), member 7	GO:0005802|GO:0015386|GO:0005794|GO:0015385|GO:0055085|GO:0006885|GO:0015297|GO:0016020|GO:0015299|GO:0006810|GO:0035725|GO:0016021|GO:0006814|GO:0055038|GO:0006813|GO:0071805|GO:0006812|GO:0015992|GO:0005768|GO:0006811	Mm.132983
A_66_P106774	5.40803	6.20773	3.13571	4.25792	-7.98949	-6.73658	-7.66394	-7.76639	-0.102451	1.35788	Not Detected	Not Detected	Not Detected	Not Detected	Lhfpl3	Mus musculus lipoma HMGIC fusion partner-like 3 (Lhfpl3), transcript variant 1, mRNA [NM_029990]	269629	lipoma HMGIC fusion partner-like 3	GO:0008150|GO:0003674|GO:0016020|GO:0016021|GO:0005575	Mm.371712
A_55_P2125466	12587.2	6591.97	3515.18	5613.4	3.19507	3.31585	2.46665	2.59812	0.13147	1.5969	Detected	Detected	Detected	Detected	Ube2l3	Mus musculus ubiquitin-conjugating enzyme E2L 3 (Ube2l3), mRNA [NM_009456]	22195	ubiquitin-conjugating enzyme E2L 3	GO:0071385|GO:0000209|GO:0006355|GO:0005737|GO:0004842|GO:0016567|GO:0070979|GO:0008283|GO:0071383|GO:0003713|GO:0005634|GO:0031625	Mm.3074
A_55_P2117375	465.254	158.053	166.684	198.193	-1.56272	-2.06638	-1.93176	-2.22577	-0.294017	1.18904	Detected	Detected	Detected	Detected	A530017D24Rik	Mus musculus adult male aorta and vein cDNA, RIKEN full-length enriched library, clone:A530017D24 product:unclassifiable, full insert sequence. [AK040705]	100504229	RIKEN cDNA A530017D24 gene		Mm.355162
A_55_P2048594	3.30663	3.34973	3.12284	4.23949	-8.69924	-7.6266	-7.66987	-7.77265	-0.102775	1.35758	Not Detected	Not Detected	Not Detected	Not Detected	Scgb1b30	Mus musculus secretoglobin, family 1B, member 30 (Scgb1b30), mRNA [NM_001099330]	100043868	secretoglobin, family 1B, member 30	GO:0008150|GO:0003674|GO:0005575	Mm.465197
A_51_P112174	99.041	29.8149	20.5789	38.5132	-3.79464	-4.47269	-4.94963	-4.58926	0.360376	1.87149	Detected	Detected	Detected	Detected	Ahi1	Mus musculus Abelson helper integration site 1 (Ahi1), transcript variant 1, mRNA [NM_026203]	52906	Abelson helper integration site 1	GO:0005515|GO:0030054|GO:0060041|GO:0036038|GO:0042995|GO:0001738|GO:0006903|GO:0035844|GO:0001947|GO:0035845|GO:0005737|GO:0005912|GO:0005911|GO:0045944|GO:0005932|GO:0039008|GO:0005856|GO:0016192|GO:0043066|GO:0005813|GO:0033365|GO:0071599|GO:0005814|GO:0010842|GO:0031513|GO:0072372|GO:0007417|GO:0065001|GO:0010628|GO:0042384|GO:0005929|GO:0050795|GO:0060271|GO:0030030|GO:0030862|GO:0034613|GO:…	Mm.253280
A_55_P1976108	252852	276973	171997	150106	7.52333	8.70874	8.07929	7.33908	-0.740211	0.872723	Detected	Detected	Detected	Detected	Rps27a	Mus musculus ribosomal protein S27A (Rps27a), transcript variant 2, mRNA [NM_001033865]	78294	ribosomal protein S27A	GO:0005622|GO:0008150|GO:0005737|GO:0003735|GO:0022627|GO:0030529|GO:0005840|GO:0005634|GO:0006412|GO:0046872	Mm.180003
A_55_P2027594	844.451	538.213	428.451	625.964	-0.702729	-0.298615	-0.569742	-0.566602	0.00314045	1.46099	Detected	Detected	Detected	Detected	Taf3	Mus musculus TAF3 RNA polymerase II, TATA box binding protein (TBP)-associated factor (Taf3), mRNA [NM_027748]	209361	TAF3 RNA polymerase II, TATA box binding protein (TBP)-associated factor	GO:0005515|GO:0006355|GO:0005669|GO:0006357|GO:0006366|GO:0005634|GO:0000122|GO:0006351|GO:0043433|GO:0046872|GO:0002039|GO:0051457|GO:0008270	Mm.86343
A_52_P565847	5.50355	7.96376	7.38218	6.21611	-7.96424	-6.3772	-6.42868	-7.22053	-0.791844	0.842042	Not Detected	Not Detected	Not Detected	Not Detected	AU018091	Mus musculus expressed sequence AU018091 (AU018091), mRNA [NM_001004153]	245128	expressed sequence AU018091	GO:0008150|GO:0003674|GO:0016020|GO:0016021|GO:0005575	Mm.268551
A_55_P2117169	1702.38	812.537	478.395	704.537	0.308743	0.295643	-0.410669	-0.396006	0.0146637	1.47271	Detected	Detected	Detected	Detected	Zmym1	Mus musculus zinc finger, MYM domain containing 1 (Zmym1), mRNA [NM_026670]	68310	zinc finger, MYM domain containing 1	GO:0008150|GO:0003674|GO:0005575	Mm.273806
A_55_P2127617	3.31935	3.34163	3.11144	6.66634	-8.6937	-7.6301	-7.67515	-7.11964	0.555503	2.14252	Not Detected	Not Detected	Not Detected	Not Detected	6330403A02Rik	Mus musculus RIKEN cDNA 6330403A02 gene (6330403A02Rik), mRNA [NM_001081227]	381310	RIKEN cDNA 6330403A02 gene	GO:0008150|GO:0003674|GO:0016020|GO:0016021|GO:0005575	Mm.44791
A_55_P2120696	16.5708	3.34148	7.91586	7.73122	-6.37403	-7.63016	-6.32798	-6.90584	-0.577858	0.976675	Not Detected	Detected	Not Detected	Not Detected		T cell receptor alpha variable 13-2 [Source:MGI Symbol;Acc:MGI:3651611] [ENSMUST00000103658]				Mm.384745
A_55_P2409038	3.32614	3.34123	3.11173	4.22617	-8.69075	-7.63027	-7.67501	-7.77718	-0.102174	1.35814	Not Detected	Not Detected	Not Detected	Not Detected	7630403G23Rik	Mus musculus RIKEN cDNA 7630403G23 gene (7630403G23Rik), long non-coding RNA [NR_040744]	77119	RIKEN cDNA 7630403G23 gene		Mm.367930
A_55_P1992267	298.88	71.8049	76.6889	116.167	-2.20118	-3.20464	-3.05178	-2.99648	0.055301	1.51478	Detected	Detected	Detected	Detected		Mus musculus adult male bone cDNA, RIKEN full-length enriched library, clone:9830168J08 product:unclassifiable, full insert sequence. [AK036729]				Mm.436827
A_55_P2017739	3.33627	3.34396	3.11589	4.23555	-8.68636	-7.62909	-7.67308	-7.77399	-0.100903	1.35934	Not Detected	Not Detected	Not Detected	Not Detected	6430590A10Rik	PREDICTED: Mus musculus RIKEN cDNA 6430590A10 gene (6430590A10Rik), mRNA [XM_003945466]	100043277	RIKEN cDNA 6430590A10 gene	GO:0008150|GO:0003674|GO:0005575	Mm.246703
A_52_P357181	45.4978	62.0193	19.3489	14.3875	-4.91688	-3.416	-5.03855	-6.0098	-0.971249	0.743579	Not Detected	Detected	Detected	Detected	Cep97	Mus musculus centrosomal protein 97 (Cep97), transcript variant 1, mRNA [NM_028815]	74201	centrosomal protein 97	GO:0008150|GO:0003674|GO:0005813|GO:0005737|GO:0030030|GO:0005634|GO:0005856	Mm.178427
A_66_P107973	674.87	694.336	425.283	498.998	-1.02613	0.0688429	-0.580449	-0.893646	-0.313197	1.17333	Detected	Detected	Detected	Detected	Prpf38b	Mus musculus PRP38 pre-mRNA processing factor 38 (yeast) domain containing B (Prpf38b), mRNA [NM_025845]	66921	PRP38 pre-mRNA processing factor 38 (yeast) domain containing B	GO:0008380|GO:0006397|GO:0008150|GO:0003674|GO:0005681|GO:0005634|GO:0005575	Mm.51049
A_66_P120003	3.34816	3.34844	3.24821	4.25342	-8.68123	-7.62716	-7.61308	-7.76791	-0.154832	1.30946	Not Detected	Not Detected	Not Detected	Not Detected		RIKEN cDNA 5730588L14 gene [Source:MGI Symbol;Acc:MGI:3045374] [ENSMUST00000131841]				Mm.90790
A_55_P2116988	808.44	757.902	691.333	610.97	-0.765601	0.19522	0.120509	-0.601579	-0.722088	0.883756	Detected	Detected	Detected	Detected	1700024P12Rik	Mus musculus adult male testis cDNA, RIKEN full-length enriched library, clone:1700024P12 product:unclassifiable, full insert sequence. [AK006313]	69392	RIKEN cDNA 1700024P12 gene	GO:0008150|GO:0003674|GO:0005575	Mm.335641
A_55_P2083317	3.81557	4.00782	3.66482	7.39746	-8.4927	-7.36783	-7.43899	-6.96951	0.469479	2.0185	Not Detected	Not Detected	Not Detected	Not Detected	Calml3	Mus musculus calmodulin-like 3 (Calml3), mRNA [NM_027416]	70405	calmodulin-like 3	GO:0008150|GO:0005509|GO:0005575|GO:0046872	Mm.20079
A_55_P2093543	3295	1854.78	1108.54	1428.57	1.26146	1.48639	0.801711	0.623815	-0.177897	1.2887	Detected	Detected	Detected	Detected	Snapc4	Mus musculus small nuclear RNA activating complex, polypeptide 4 (Snapc4), transcript variant 1, mRNA [NM_172339]	227644	small nuclear RNA activating complex, polypeptide 4	GO:0042796|GO:0006355|GO:0003682|GO:0042795|GO:0005634|GO:0003677|GO:0006351|GO:0019185	Mm.207460
A_55_P1980426	7.00726	11.4864	10.3568	14.205	-7.61575	-5.8488	-5.94022	-6.02821	-0.087982	1.37157	Not Detected	Not Detected	Not Detected	Not Detected	Nnat	Mus musculus neuronatin (Nnat), transcript variant 1, mRNA [NM_010923]	18111	neuronatin	GO:0032880|GO:0005737|GO:0007420|GO:0032024|GO:0007275|GO:0009749	Mm.34330
A_66_P139233	3.76883	3.96079	3.64953	4.80578	-8.51048	-7.38486	-7.44502	-7.59177	-0.146749	1.31682	Not Detected	Not Detected	Not Detected	Not Detected	6330576A10Rik	Mus musculus adult male medulla oblongata cDNA, RIKEN full-length enriched library, clone:6330576A10 product:unclassifiable, full insert sequence. [AK018253]	76198	RIKEN cDNA 6330576A10 gene		Mm.400354
A_55_P1993463	172.978	237.067	576.202	759.326	-2.99015	-1.48149	-0.142298	-0.287961	-0.145663	1.31781	Detected	Detected	Detected	Detected
A_51_P362554	4.04737	3.82678	3.18798	3.62094	-8.40761	-7.43452	-7.64009	-8.00017	-0.360087	1.13581	Not Detected	Not Detected	Not Detected	Not Detected	Olfr1307	Mus musculus olfactory receptor 1307 (Olfr1307), mRNA [NM_001011787]	257956	olfactory receptor 1307	GO:0050911|GO:0007608|GO:0007165|GO:0004984|GO:0016020|GO:0007186|GO:0005886|GO:0004930|GO:0016021|GO:0004871|GO:0050896	Mm.377314
A_51_P109840	12.7177	5.93013	9.5711	94.7823	-6.75583	-6.80258	-6.05404	-3.28999	2.76405	9.90297	Detected	Not Detected	Not Detected	Not Detected	Vtn	Mus musculus vitronectin (Vtn), mRNA [NM_011707]	22370	vitronectin	GO:0033627|GO:0010811|GO:0050840|GO:0005578|GO:0050731|GO:0005576|GO:0005615|GO:0032092|GO:0014911|GO:0031012|GO:0010951|GO:0061302|GO:0006955|GO:0005178|GO:0007160|GO:0030198|GO:0048260|GO:0030247|GO:0007155|GO:0008201|GO:0005044	Mm.3667
A_51_P495730	32.1411	49.273	10.1559	4.80099	-5.41825	-3.74792	-5.96848	-7.59321	-1.62473	0.472728	Not Detected	Detected	Not Detected	Detected	1700049L16Rik	Mus musculus RIKEN cDNA 1700049L16 gene (1700049L16Rik), non-coding RNA [NR_003644]	108950	hematological and neurological expressed 1-like pseudogene		Mm.212793
A_51_P498442	3.68934	3.87654	3.60834	4.79633	-8.54124	-7.41588	-7.46139	-7.59461	-0.133212	1.32923	Not Detected	Not Detected	Not Detected	Not Detected	Slc34a1	Mus musculus solute carrier family 34 (sodium phosphate), member 1 (Slc34a1), mRNA [NM_011392]	20505	solute carrier family 34 (sodium phosphate), member 1	GO:0005515|GO:0048471|GO:2000187|GO:0005886|GO:0031226|GO:0035435|GO:0031526|GO:0032403|GO:0042803|GO:0016323|GO:0016324|GO:0044341|GO:0015321|GO:0046849|GO:0006810|GO:0006817|GO:0051260|GO:0006814|GO:0015293|GO:0006811|GO:0010288|GO:0009986|GO:0055062|GO:0030165|GO:0045838|GO:2000120|GO:0016020|GO:0045121|GO:0016021|GO:0046689|GO:0046686|GO:0005768	Mm.276355
A_55_P1954277	15.6366	3.86002	12.9258	9.41956	-6.45774	-7.42204	-5.62054	-6.62088	-1.00033	0.72874	Not Detected	Not Detected	Not Detected	Not Detected	Emid1	Mus musculus EMI domain containing 1 (Emid1), mRNA [NM_080595]	140703	EMI domain containing 1	GO:0005515|GO:0008150|GO:0005581|GO:0005794|GO:0005783|GO:0005578|GO:0005576	Mm.840
A_55_P1970621	152.365	75.1792	93.9741	91.2725	-3.17321	-3.13839	-2.75854	-3.34443	-0.585892	0.971251	Detected	Detected	Detected	Detected	Cdh8	Mus musculus cadherin 8 (Cdh8), transcript variant 2, mRNA [NM_007667]	12564	cadherin 8	GO:0016020|GO:0005886|GO:0009409|GO:0005509|GO:0035249|GO:0007268|GO:0043679|GO:0043083|GO:0016021|GO:0007155|GO:0007156|GO:0046872	Mm.441131
A_55_P2232410	4.48162	3.82505	3.57498	4.77539	-8.26058	-7.43517	-7.47479	-7.60092	-0.126124	1.33578	Not Detected	Not Detected	Not Detected	Not Detected	AI195470	uc72a10.x1 Sugano mouse liver mlia Mus musculus cDNA clone IMAGE:1431162 3'. [AA985897]	107131	expressed sequence AI195470		Mm.482435
A_55_P1982533	276.038	29.6618	3.56321	7.08861	-2.31587	-4.48011	-7.47955	-7.03103	0.448517	1.98939	Not Detected	Detected	Not Detected	Detected	Elovl4	Mus musculus elongation of very long chain fatty acids (FEN1/Elo2, SUR4/Elo3, yeast)-like 4 (Elovl4), mRNA [NM_148941]	83603	elongation of very long chain fatty acids (FEN1/Elo2, SUR4/Elo3, yeast)-like 4	GO:0006629|GO:0016020|GO:0005783|GO:0019367|GO:0006631|GO:0030176|GO:0006633|GO:0016021|GO:0042761|GO:0016740	Mm.83949
A_55_P1969266	154.435	43.3702	32.316	49.6581	-3.15374	-3.93201	-4.29855	-4.22258	0.0759745	1.53664	Detected	Detected	Detected	Detected	Zfp748	Mus musculus zinc finger protein 748 (Zfp748), mRNA [NM_001035231]	212276	zinc finger protein 748	GO:0005515|GO:0005737|GO:0005634|GO:0000122|GO:0030674|GO:0046872	Mm.422831
A_51_P341918	5020.65	3746.83	4803.88	4835.45	1.86906	2.50081	2.91726	2.3829	-0.534358	1.00657	Detected	Detected	Detected	Detected	Tsc22d1	Mus musculus TSC22 domain family, member 1 (Tsc22d1), transcript variant 2, mRNA [NM_009366]	21807	TSC22 domain family, member 1	GO:0005515|GO:0043066|GO:0008284|GO:0006355|GO:0005737|GO:0043065|GO:0003700|GO:0005634|GO:0006351	Mm.153272
A_55_P2169775	3.87563	3.75556	5.78265	4.73512	-8.47017	-7.46162	-6.781	-7.61314	-0.832138	0.818849	Not Detected	Not Detected	Not Detected	Not Detected		TM16C_HUMAN (Q9BYT9) Transmembrane protein 16C, partial (14%) [TC1717581]
A_55_P2109927	3.56463	3.73767	3.5117	4.72234	-8.59084	-7.46851	-7.50056	-7.61704	-0.116476	1.34474	Not Detected	Not Detected	Not Detected	Not Detected	Myo19	myosin XIX [Source:MGI Symbol;Acc:MGI:1913446] [ENSMUST00000020837]	66196	myosin XIX	GO:0005739|GO:0008150|GO:0003674|GO:0005737|GO:0003774|GO:0016020|GO:0000166|GO:0005741|GO:0003779|GO:0016459|GO:0005856|GO:0005524	Mm.288689
A_52_P455251	22.1894	3.72078	3.49874	5.0301	-5.9528	-7.47504	-7.50589	-7.52595	-0.0200545	1.43769	Not Detected	Detected	Not Detected	Not Detected	Emx2	Mus musculus empty spiracles homeobox 2 (Emx2), mRNA [NM_010132]	13797	empty spiracles homeobox 2	GO:0010468|GO:0021542|GO:0021846|GO:0000976|GO:0006355|GO:0021987|GO:0003700|GO:0042493|GO:0005634|GO:0007275|GO:0009952|GO:0003677|GO:0043565|GO:0021796|GO:0007420|GO:0030182|GO:0072001|GO:0030900|GO:0021885	Mm.245394
A_66_P109192	3.53521	3.70376	3.48483	4.69661	-8.6028	-7.48166	-7.51164	-7.62492	-0.113276	1.34773	Not Detected	Not Detected	Not Detected	Not Detected	Gm2464	Mus musculus 10 days neonate medulla oblongata cDNA, RIKEN full-length enriched library, clone:B830027N01 product:unclassifiable, full insert sequence. [AK140446]	100039861	predicted gene 2464	GO:0008150|GO:0003674|GO:0005575	Mm.444347
A_55_P2157165	3.52122	3.68846	3.47081	4.68182	-8.60852	-7.48763	-7.51745	-7.62947	-0.112011	1.34891	Not Detected	Not Detected	Not Detected	Not Detected	Olfr1444	Mus musculus olfactory receptor 1444 (Olfr1444), mRNA [NM_146702]	258697	olfactory receptor 1444	GO:0050911|GO:0007608|GO:0007165|GO:0004984|GO:0016020|GO:0007186|GO:0005886|GO:0004930|GO:0016021|GO:0004871|GO:0050896	Mm.223132
A_51_P516119	3.50729	3.67191	3.45717	4.66742	-8.61424	-7.49411	-7.52314	-7.63391	-0.110773	1.35007	Not Detected	Not Detected	Not Detected	Not Detected	Olfr1148	Mus musculus olfactory receptor 1148 (Olfr1148), mRNA [NM_001011519]	258220	olfactory receptor 1148	GO:0050911|GO:0007608|GO:0007165|GO:0004984|GO:0016020|GO:0007186|GO:0005886|GO:0004930|GO:0016021|GO:0004871|GO:0050896	Mm.377383
A_55_P1990495	2048.91	3129	3522.88	4898.26	0.576045	2.24084	2.46981	2.40152	-0.0682935	1.39041	Detected	Detected	Detected	Detected	Stat5a	Mus musculus signal transducer and activator of transcription 5A (Stat5a), transcript variant 1, mRNA [NM_011488]	20850	signal transducer and activator of transcription 5A	GO:0005515|GO:0033026|GO:0003700|GO:0006549|GO:0006366|GO:0019530|GO:0019915|GO:0019221|GO:0001553|GO:0030879|GO:0030155|GO:0048541|GO:0003690|GO:0060376|GO:0043029|GO:0046543|GO:0007565|GO:0033077|GO:0046544|GO:0038161|GO:0019903|GO:0045588|GO:0005509|GO:0018108|GO:0046449|GO:0032825|GO:0000979|GO:0019218|GO:0045086|GO:0045931|GO:0045647|GO:0006600|GO:0008284|GO:0000255|GO:0045579|GO:0043434|GO:…	Mm.277403
A_55_P2241553	1212.86	447.927	1402.73	1736.75	-0.180404	-0.563529	1.14129	0.905638	-0.235655	1.23812	Detected	Detected	Detected	Detected	9330133O14Rik	Mus musculus RIKEN cDNA 9330133O14 gene (9330133O14Rik), long non-coding RNA [NR_045696]	100689703	RIKEN cDNA 9330133O14 gene		Mm.471548
A_55_P1967867	1983.21	851.621	802.079	779.057	0.529021	0.36342	0.334871	-0.250952	-0.585823	0.971297	Detected	Detected	Detected	Detected	Xpa	Mus musculus xeroderma pigmentosum, complementation group A (Xpa), mRNA [NM_011728]	22590	xeroderma pigmentosum, complementation group A	GO:0008630|GO:0019904|GO:0009636|GO:0005634|GO:0003677|GO:0046872|GO:0042803|GO:0006974|GO:0003684|GO:0005622|GO:0006281|GO:0035264|GO:0000166|GO:0006289|GO:0006979|GO:0009411	Mm.247036
A_51_P212068	6.58518	3.6433	5.03884	13.3635	-7.70538	-7.5054	-6.97964	-6.11631	0.863329	2.6521	Not Detected	Not Detected	Not Detected	Not Detected	Aoc1	Mus musculus amine oxidase, copper-containing 1 (Aoc1), transcript variant 3, mRNA [NM_029638]	76507	amine oxidase, copper-containing 1	GO:0071280|GO:0097185|GO:0005886|GO:0005615|GO:0032403|GO:0042803|GO:0046872|GO:0034220|GO:0008144|GO:0004872|GO:0052600|GO:0008201|GO:0006812|GO:0046677|GO:0015898|GO:0005261|GO:0048038|GO:0005507|GO:0042493|GO:0005509|GO:0005576|GO:0052599|GO:0052598|GO:0052597|GO:0008131|GO:0035874|GO:0016491|GO:0008270|GO:0009308|GO:0005923|GO:0071420|GO:0055114	Mm.213898
A_55_P1989813	102.546	140.294	156.219	128.195	-3.74447	-2.23833	-2.02531	-2.85434	-0.829033	0.820614	Detected	Detected	Detected	Detected	Gcm1	Mus musculus glial cells missing homolog 1 (Drosophila) (Gcm1), mRNA [NM_008103]	14531	glial cells missing homolog 1 (Drosophila)	GO:0005515|GO:0005667|GO:0006355|GO:0003700|GO:0060706|GO:0060143|GO:0060670|GO:0005634|GO:0007275|GO:0003677|GO:0006351|GO:0046872|GO:0060018|GO:0045944|GO:0008270|GO:0008134	Mm.1400
A_55_P2124549	14.2696	24.3971	10.1944	14.1367	-6.58972	-4.76201	-5.96302	-6.03516	-0.072137	1.38671	Not Detected	Not Detected	Not Detected	Detected	Vwa5b1	Mus musculus von Willebrand factor A domain containing 5B1 (Vwa5b1), mRNA [NM_029401]	75718	von Willebrand factor A domain containing 5B1	GO:0008150|GO:0003674|GO:0005576|GO:0005575	Mm.251530
A_52_P372418	3.56344	5.20116	5.23094	8.60471	-8.59133	-6.99181	-6.92566	-6.75141	0.174247	1.64496	Not Detected	Not Detected	Not Detected	Not Detected		Mus musculus clone MR1.3 T-cell receptor beta chain mRNA, partial cds. [AF126462]				Mm.359118
A_51_P100298	66.3711	13.9959	9.32017	17.2361	-4.37212	-5.56371	-6.09237	-5.74917	0.3432	1.84934	Not Detected	Detected	Not Detected	Not Detected	Stx3	Mus musculus syntaxin 3 (Stx3), transcript variant A, mRNA [NM_152220]	20908	syntaxin 3	GO:0005515|GO:0043005|GO:0050544|GO:0005886|GO:0042581|GO:0005623|GO:0042582|GO:0031201|GO:0006887|GO:0006886|GO:0031175|GO:0030426|GO:0005484|GO:0016324|GO:0016020|GO:0005911|GO:0006810|GO:0006836|GO:0061025|GO:0016021|GO:0030141|GO:0016192	Mm.272264
A_51_P122855	3.40157	3.53758	3.33299	4.52565	-8.6584	-7.54789	-7.57591	-7.67841	-0.102501	1.35783	Not Detected	Not Detected	Not Detected	Not Detected	Pax5	Mus musculus paired box gene 5 (Pax5), mRNA [NM_008782]	18507	paired box gene 5	GO:0005515|GO:0005667|GO:0006355|GO:0003700|GO:0005634|GO:0007275|GO:0000122|GO:0007283|GO:0035914|GO:0003677|GO:0006351|GO:0030154|GO:0007399|GO:0051573|GO:0045944|GO:0009887|GO:0045893|GO:0045892	Mm.439659
A_51_P105017	863.675	529.293	625.665	702.243	-0.670254	-0.322725	-0.0234814	-0.40071	-0.377229	1.12239	Detected	Detected	Detected	Detected	Rad52	Mus musculus RAD52 homolog (S. cerevisiae) (Rad52), transcript variant 4, mRNA [NM_011236]	19365	RAD52 homolog (S. cerevisiae)	GO:0006281|GO:0000724|GO:0006310|GO:0005634|GO:0003677|GO:0006974|GO:0042802	Mm.149
A_52_P381430	187.006	307.518	155.539	242.089	-2.87766	-1.10612	-2.03159	-1.93714	0.0944504	1.55645	Detected	Detected	Detected	Detected	Tbc1d4	Mus musculus TBC1 domain family, member 4 (Tbc1d4), mRNA [NM_001081278]	210789	TBC1 domain family, member 4	GO:0005515|GO:0032869|GO:0032313|GO:0005737|GO:0016192|GO:0005097|GO:0005096	Mm.320639
A_55_P1952385	3.73733	5.95411	5.54108	12.0481	-8.52259	-6.79676	-6.84256	-6.26581	0.576756	2.17432	Not Detected	Not Detected	Not Detected	Not Detected	Fkbp6	Mus musculus FK506 binding protein 6 (Fkbp6), transcript variant 2, mRNA [NM_001277891]	94244	FK506 binding protein 6	GO:0000413|GO:0016020|GO:0006457|GO:0018208|GO:0003755|GO:0005528|GO:0007283|GO:0016853|GO:0005829	Mm.26037
A_55_P1996421	56695.2	51004.3	43833	37625.5	5.36634	6.26768	6.107	5.34289	-0.764113	0.858384	Detected	Detected	Detected	Detected
A_52_P6297	21.1748	8.8983	8.82161	12.8849	-6.02032	-6.21712	-6.17169	-6.16893	0.002756	1.4606	Not Detected	Detected	Not Detected	Not Detected	Zranb3	Mus musculus zinc finger, RAN-binding domain containing 3 (Zranb3), transcript variant 1, mRNA [NM_027678]	226409	zinc finger, RAN-binding domain containing 3	GO:0090305|GO:0048478|GO:0005634|GO:0003824|GO:0046872|GO:0000166|GO:0009411|GO:0043596|GO:0070530|GO:0005694|GO:0004520|GO:0004386|GO:0003676|GO:0005524|GO:0003677|GO:0006974|GO:0000733|GO:0004518|GO:0006281|GO:0004519|GO:0016787|GO:0008152|GO:0008270|GO:0031297|GO:0045910	Mm.425048
A_52_P132165	14297.9	641.843	3665.22	6017.7	3.37891	-0.0445709	2.52696	2.69846	0.171504	1.64184	Detected	Detected	Detected	Detected	Hsd17b11	Mus musculus hydroxysteroid (17-beta) dehydrogenase 11 (Hsd17b11), mRNA [NM_053262]	114664	hydroxysteroid (17-beta) dehydrogenase 11	GO:0006629|GO:0005811|GO:0006694|GO:0005737|GO:0004303|GO:0008152|GO:0016491|GO:0016229|GO:0005576|GO:0006710|GO:0055114	Mm.46019
A_55_P1991249	47.5893	35.4417	40.7155	45.2545	-4.85203	-4.22327	-3.96522	-4.35655	-0.391325	1.11148	Detected	Detected	Detected	Detected
(-)3xSLv1	3.00939	2.94491	2.74234	3.66548	-8.83513	-7.81242	-7.85732	-7.98253	-0.125212	1.33663	Not Detected	Not Detected	Not Detected	Not Detected		Unknown
A_55_P2412319	126.669	6.71346	133.44	173.83	-3.43968	-6.62359	-2.25268	-2.415	-0.162327	1.30268	Detected	Detected	Detected	Not Detected	A830052D11Rik	Mus musculus RIKEN cDNA A830052D11 gene (A830052D11Rik), long non-coding RNA [NR_045403]	402767	RIKEN cDNA A830052D11 gene	GO:0008150|GO:0003674|GO:0005575	Mm.385109
A_55_P2008053	592.613	105.87	83.0923	118.889	-1.21365	-2.6445	-2.93609	-2.96306	-0.0269752	1.43081	Detected	Detected	Detected	Detected	Dlg4	Mus musculus discs, large homolog 4 (Drosophila) (Dlg4), transcript variant 1, mRNA [NM_007864]	13385	discs, large homolog 4 (Drosophila)	GO:0005515|GO:0030054|GO:0008328|GO:2000310|GO:0045202|GO:0031697|GO:0042220|GO:0032403|GO:0048168|GO:0045211|GO:0048169|GO:0050885|GO:0060997|GO:0035641|GO:2000821|GO:2000463|GO:0044224|GO:0019903|GO:0014069|GO:0030165|GO:0060076|GO:0071625|GO:0031234|GO:0050806|GO:0035176|GO:0043005|GO:0005886|GO:0005783|GO:0097120|GO:0035418|GO:0032839|GO:0007204|GO:0045184|GO:0031812|GO:0005737|GO:0097113|GO:…	Mm.27256
A_55_P1979595	18883	2004.61	2804.98	4232.3	3.7802	1.59846	2.14105	2.19069	0.0496425	1.50885	Detected	Detected	Detected	Detected	Sepn1	Mus musculus selenoprotein N, 1 (Sepn1), mRNA [NM_029100]	74777	selenoprotein N, 1	GO:0014873|GO:0048286|GO:0048741|GO:0071313|GO:0005575|GO:0033555|GO:0014816|GO:0003674|GO:0003016|GO:0014858|GO:0043403|GO:0007005|GO:0034599	Mm.29773
A_55_P2185198	3.31787	3.40898	3.47161	4.34707	-8.69434	-7.60131	-7.51712	-7.73649	-0.21937	1.25218	Not Detected	Not Detected	Not Detected	Not Detected	Asic4	Mus musculus acid-sensing (proton-gated) ion channel family member 4 (Asic4), mRNA [NM_183022]	241118	acid-sensing (proton-gated) ion channel family member 4	GO:0016020|GO:0005272|GO:0006810|GO:0016021|GO:0006814|GO:0006811	Mm.110790
A_55_P2160528	45.4476	35.4992	39.7375	35.6228	-4.91847	-4.22093	-4.0003	-4.70181	-0.70151	0.896452	Detected	Detected	Detected	Detected	Slc8a3	Mus musculus solute carrier family 8 (sodium/calcium exchanger), member 3 (Slc8a3), transcript variant 2, mRNA [NM_080440]	110893	solute carrier family 8 (sodium/calcium exchanger), member 3	GO:0060402|GO:0005886|GO:0005874|GO:0042995|GO:0005432|GO:0030001|GO:0005739|GO:0042383|GO:0043197|GO:0016020|GO:0005887|GO:0070588|GO:0043025|GO:0015368|GO:0035725|GO:0016021|GO:0071320|GO:0006814	Mm.443748
A_55_P1991994	3.31068	3.39341	3.17868	4.3227	-8.69747	-7.60791	-7.6443	-7.7446	-0.100302	1.35991	Not Detected	Not Detected	Not Detected	Not Detected	Ptprq	Mus musculus protein tyrosine phosphatase, receptor type, Q (Ptprq), mRNA [NM_001081432]	237523	protein tyrosine phosphatase, receptor type, Q	GO:0016791|GO:0042472|GO:0006470|GO:0016787|GO:0016020|GO:0045598|GO:0016311|GO:0004721|GO:0016021|GO:0005575|GO:0004725	Mm.391418
A_55_P2454099	705.173	283.465	186.908	367.868	-0.962765	-1.22362	-1.76654	-1.33349	0.433047	1.96817	Detected	Detected	Detected	Detected	Mgea5	Mus musculus meningioma expressed antigen 5 (hyaluronidase) (Mgea5), mRNA [NM_023799]	76055	meningioma expressed antigen 5 (hyaluronidase)	GO:0060124|GO:0016746|GO:0046060|GO:0051928|GO:0010524|GO:0005634|GO:0003824|GO:0005739|GO:0005737|GO:0010616|GO:0051901|GO:0043243|GO:0006612|GO:0016798|GO:0046326|GO:0032024|GO:0004402|GO:0016231|GO:0070265|GO:0060051|GO:0051054|GO:0016573|GO:0006044|GO:0045862|GO:0031343|GO:0016787|GO:0008152|GO:0016740	Mm.122725
A_55_P2172227	303.949	119.755	169.059	211.35	-2.17691	-2.46671	-1.91135	-2.13305	-0.221696	1.25016	Detected	Detected	Detected	Detected	Ubn2	Mus musculus ubinuclein 2 (Ubn2), mRNA [NM_177185]	320538	ubinuclein 2	GO:0008150|GO:0003674|GO:0005634	Mm.302831
A_55_P2020706	252.335	48.9863	41.5354	105.687	-2.4454	-3.75634	-3.93646	-3.13289	0.803571	2.54449	Detected	Detected	Detected	Detected	Sgca	Mus musculus sarcoglycan, alpha (dystrophin-associated glycoprotein) (Sgca), mRNA [NM_009161]	20391	sarcoglycan, alpha (dystrophin-associated glycoprotein)	GO:0042383|GO:0005737|GO:0016020|GO:0005886|GO:0005911|GO:0005887|GO:0016012|GO:0005509|GO:0061024|GO:0045121|GO:0016021|GO:0005856	Mm.18709
A_55_P2078645	1954.35	4190.83	3620.96	4145.67	0.507872	2.66237	2.50943	2.16085	-0.348575	1.14491	Detected	Detected	Detected	Detected	Mettl5	Mus musculus methyltransferase like 5 (Mettl5), mRNA [NM_029280]	75422	methyltransferase like 5	GO:0008150|GO:0008168|GO:0005575|GO:0003676|GO:0032259|GO:0016740	Mm.268657
A_55_P2087061	440.914	141.255	55.2147	91.8041	-1.64025	-2.22849	-3.52575	-3.33605	0.189699	1.66268	Detected	Detected	Detected	Detected	Tmem240	Mus musculus transmembrane protein 240 (Tmem240), mRNA [NM_001101506]	381582	transmembrane protein 240	GO:0008150|GO:0003674|GO:0005575	Mm.379515
A_52_P213807	3.29972	3.35889	3.13703	4.26266	-8.70225	-7.62266	-7.66333	-7.76478	-0.101451	1.35882	Not Detected	Not Detected	Not Detected	Not Detected	Olfr228	Mus musculus olfactory receptor 228 (Olfr228), mRNA [NM_146405]	258400	olfactory receptor 228	GO:0050911|GO:0007608|GO:0007165|GO:0004984|GO:0016020|GO:0007186|GO:0005886|GO:0004930|GO:0016021|GO:0004871|GO:0050896	Mm.357298
A_55_P1962124	162.206	39.8515	45.0403	73.6363	-3.08292	-4.05408	-3.81958	-3.65419	0.165393	1.6349	Detected	Detected	Detected	Detected
A_55_P2030076	4.94277	3.35067	4.27687	4.24818	-8.11928	-7.6262	-7.21617	-7.76969	-0.55352	0.993292	Not Detected	Not Detected	Not Detected	Not Detected	Ifnab	Mus musculus interferon alpha B (Ifnab), mRNA [NM_008336]	15974	interferon alpha B	GO:0051607|GO:0005576|GO:0005615|GO:0005125	Mm.377093
A_52_P321751	14.1924	38.8802	4.85609	5.47784	-6.59755	-4.08969	-7.03293	-7.40293	-0.369995	1.12804	Not Detected	Not Detected	Not Detected	Detected	Narg2	NMDA receptor-regulated gene 2 [Source:MGI Symbol;Acc:MGI:2135947] [ENSMUST00000117246]	93697	NMDA receptor-regulated gene 2	GO:0005634	Mm.35911
A_55_P2170836	6.80618	10.4923	64.1917	68.1475	-7.65775	-5.97938	-3.30842	-3.76595	-0.457532	1.06163	Detected	Not Detected	Detected	Not Detected	Gm14149	PREDICTED: Mus musculus predicted gene 14149 (Gm14149), mRNA [XM_003084513]	100038513	predicted gene 14149		Mm.370388
A_55_P2033020	12.0321	3.34187	4.62222	4.23109	-6.83578	-7.62999	-7.10414	-7.77551	-0.671365	0.91538	Not Detected	Not Detected	Not Detected	Not Detected	Clcn1	Mus musculus chloride channel 1 (Clcn1), mRNA [NM_013491]	12723	chloride channel 1	GO:0006821|GO:0005244|GO:0005247|GO:0034707|GO:0055085|GO:0005254|GO:0019227|GO:0042383|GO:0044070|GO:0016020|GO:0030554|GO:0006810|GO:0034765|GO:0016021|GO:0005216|GO:0006811	Mm.386757
A_55_P2188464	2896.92	1599.18	2007.14	3723.39	1.0757	1.27247	1.6582	2.00587	0.347668	1.85507	Detected	Detected	Detected	Detected	Uhrf1bp1l	Mus musculus UHRF1 (ICBP90) binding protein 1-like (Uhrf1bp1l), mRNA [NM_029166]	75089	UHRF1 (ICBP90) binding protein 1-like	GO:0008150|GO:0003674|GO:0005575	Mm.268922
A_55_P1961135	2764.28	5533.29	4549.56	5160.3	1.00809	3.06327	2.83878	2.4767	-0.36208	1.13424	Detected	Detected	Detected	Detected	Atg4d	Mus musculus autophagy related 4D, cysteine peptidase (Atg4d), mRNA [NM_153583]	235040	autophagy related 4D, cysteine peptidase	GO:0005739|GO:0004197|GO:0005737|GO:0016787|GO:0006914|GO:0006810|GO:0006508|GO:0006915|GO:0008233|GO:0008234|GO:0015031	Mm.440165
A_55_P2070769	9212.96	20421.2	12363.2	11028.4	2.74485	4.94713	4.28104	3.5724	-0.708631	0.892038	Detected	Detected	Detected	Detected	Dus1l	Mus musculus dihydrouridine synthase 1-like (S. cerevisiae) (Dus1l), mRNA [NM_026824]	68730	dihydrouridine synthase 1-like (S. cerevisiae)	GO:0050660|GO:0017150|GO:0016491|GO:0005575|GO:0003824|GO:0008033|GO:0055114	Mm.180622
A_55_P2375446	4.47974	3.33536	3.95477	10.5426	-8.26118	-7.6328	-7.32914	-6.45838	0.870752	2.66578	Not Detected	Not Detected	Not Detected	Not Detected	4921533I20Rik	Mus musculus adult male testis cDNA, RIKEN full-length enriched library, clone:4921533I20 product:similar to HPRP18 (PRE-MRNA SPLICING FACTOR SIMILAR TO S. CEREVISIAE PRP18) [Homo sapiens], full insert sequence. [AK076609]	664619	PRP18 pre-mRNA processing factor 18 homolog pseudogene		Mm.250005
A_55_P2068506	3.31156	3.3347	4.13794	4.21929	-8.69709	-7.63309	-7.26382	-7.77954	-0.515719	1.01966	Not Detected	Not Detected	Not Detected	Not Detected		T cell receptor alpha variable 16 [Source:MGI Symbol;Acc:MGI:3702130] [ENSMUST00000103667]				Mm.213248
A_55_P2055523	12888.8	10388.7	4864.99	6045.9	3.22923	3.97208	2.93549	2.7052	-0.230288	1.24274	Detected	Detected	Detected	Detected
A_55_P2109439	6.10584	13.6521	3.72381	4.2204	-7.81441	-5.5996	-7.41595	-7.77916	-0.36321	1.13335	Not Detected	Not Detected	Not Detected	Not Detected	Lsmem1	Mus musculus leucine-rich single-pass membrane protein 1 (Lsmem1), mRNA [NM_001033437]	380755	leucine-rich single-pass membrane protein 1	GO:0008150|GO:0003674|GO:0016020|GO:0016021|GO:0005575	Mm.390463
A_55_P2101372	3.32114	3.33513	3.1072	4.22246	-8.69292	-7.63291	-7.67712	-7.77845	-0.101337	1.35893	Not Detected	Not Detected	Not Detected	Not Detected	Gm2483	PREDICTED: Mus musculus predicted gene 2483 (Gm2483), mRNA [XM_001473737]	100039899	predicted gene 2483	GO:0008150|GO:0003674|GO:0005575	Mm.463247
A_55_P2207335	67.6714	37.7995	48.0258	61.9442	-4.34413	-4.13035	-3.72699	-3.90364	-0.176649	1.28981	Detected	Detected	Detected	Detected	Nron	Mus musculus non-protein coding RNA, repressor of NFAT (Nron), long non-coding RNA [NR_045729]	320482	non-protein coding RNA, repressor of NFAT	GO:0035305|GO:0030529|GO:0051532|GO:0001817	Mm.442057
A_51_P276715	25.2665	13.6778	25.8034	29.8214	-5.76545	-5.59689	-4.62324	-4.95826	-0.335025	1.15571	Detected	Detected	Detected	Not Detected	Olfr1350	Mus musculus olfactory receptor 1350 (Olfr1350), mRNA [NM_146389]	258384	olfactory receptor 1350	GO:0050911|GO:0007608|GO:0007165|GO:0004984|GO:0016020|GO:0007186|GO:0005886|GO:0004930|GO:0016021|GO:0004871|GO:0050896	Mm.271316
A_55_P1979356	31334.8	22566.6	14337.5	18158.1	4.51088	5.09125	4.49478	4.29179	-0.202985	1.26648	Detected	Detected	Detected	Detected	Morf4l1	Mus musculus mortality factor 4 like 1 (Morf4l1), transcript variant 1, mRNA [NM_001039147]	21761	mortality factor 4 like 1	GO:0005515|GO:0006355|GO:0016575|GO:0008283|GO:0005634|GO:0006310|GO:0006351|GO:0006974|GO:0047485|GO:0006281|GO:0043967|GO:0016580|GO:0000724|GO:0043968|GO:0003682|GO:0035267|GO:0006338|GO:0040008|GO:0016568	Mm.426209
A_55_P2027935	3.33625	3.33938	3.11532	4.23951	-8.68637	-7.63107	-7.67335	-7.77264	-0.0992925	1.36086	Not Detected	Not Detected	Not Detected	Not Detected
A_55_P2179604	11393.3	8793.35	6528.35	7448.96	3.0513	3.73155	3.35977	3.00629	-0.353488	1.14102	Detected	Detected	Detected	Detected	Vash1	Mus musculus vasohibin 1 (Vash1), mRNA [NM_177354]	238328	vasohibin 1	GO:0005783|GO:0009611|GO:0045765|GO:0045177|GO:0005576|GO:0001525|GO:0005615|GO:0010628|GO:0003674|GO:0010596|GO:0005737|GO:0007049|GO:0001937|GO:0016525|GO:0007050|GO:2000772|GO:0043537	Mm.216101
A_52_P514107	45.4178	23.3747	17.5481	20.5199	-4.91941	-4.82377	-5.17949	-5.49759	-0.318101	1.16935	Not Detected	Detected	Detected	Detected	Glrx2	Mus musculus glutaredoxin 2 (thioltransferase) (Glrx2), transcript variant 1, mRNA [NM_001038592]	69367	glutaredoxin 2 (thioltransferase)	GO:0042542|GO:0010033|GO:0051536|GO:0051537|GO:0015035|GO:0009055|GO:0005634|GO:0046872|GO:0005739|GO:0006810|GO:0045454|GO:0016740|GO:0055114	Mm.272727
A_55_P2149107	372.427	235.163	57.8932	84.4764	-1.88379	-1.49313	-3.45741	-3.45606	0.001347	1.45918	Detected	Detected	Detected	Detected	BC055324	Mus musculus cDNA sequence BC055324 (BC055324), mRNA [NM_201364]	381306	cDNA sequence BC055324	GO:0008150|GO:0003674|GO:0005575	Mm.28152
A_55_P2007103	3.78431	3.97281	3.64866	4.79276	-8.50457	-7.38049	-7.44536	-7.59568	-0.150317	1.31357	Not Detected	Not Detected	Not Detected	Not Detected		keratin associated protein 19-9A [Source:MGI Symbol;Acc:MGI:3704466] [ENSMUST00000062005]
A_51_P491667	3.76829	3.95738	3.64419	4.79645	-8.51069	-7.3861	-7.44713	-7.59457	-0.147439	1.31619	Not Detected	Not Detected	Not Detected	Not Detected	Derl3	Mus musculus Der1-like domain family, member 3 (Derl3), mRNA [NM_024440]	70377	Der1-like domain family, member 3	GO:0016020|GO:0005783|GO:0030176|GO:0016021|GO:0030433|GO:0030968|GO:0018279	Mm.275878
A_55_P2053714	12.354	9.63284	10.5303	9.59538	-6.79769	-6.10269	-5.91626	-6.5942	-0.677937	0.91122	Not Detected	Not Detected	Not Detected	Not Detected	AA619741	Mus musculus expressed sequence AA619741 (AA619741), non-coding RNA [NR_033627]	241051	PHD finger protein 19 pseudogene		Mm.282827
A_55_P2424702	3.73661	3.92492	6.51718	4.79796	-8.52287	-7.39798	-6.60848	-7.59412	-0.985635	0.736202	Not Detected	Not Detected	Not Detected	Not Detected	4933436F18Rik	Mus musculus adult male testis cDNA, RIKEN full-length enriched library, clone:4933436F18 product:unclassifiable, full insert sequence. [AK017080]	71215	RIKEN cDNA 4933436F18 gene		Mm.488100
A_55_P1980846	3.72111	3.90823	8.4806	4.79614	-8.52887	-7.40413	-6.22856	-7.59466	-1.3661	0.565543	Not Detected	Not Detected	Not Detected	Not Detected		Mus musculus T cell receptor alpha chain (TCRAValpha1/Jalpha16) mRNA, partial cds. [AY056585]				Mm.425900
A_51_P503247	3.70449	3.89161	3.61346	4.7929	-8.53533	-7.41028	-7.45935	-7.59564	-0.13629	1.3264	Not Detected	Not Detected	Not Detected	Not Detected	Iqcf5	Mus musculus IQ motif containing F5 (Iqcf5), mRNA [NM_029300]	75470	IQ motif containing F5	GO:0008150|GO:0003674|GO:0005575	Mm.63799
A_55_P1999287	3.68905	3.87421	14.7699	4.78917	-8.54135	-7.41675	-5.42814	-7.59676	-2.16863	0.324251	Not Detected	Not Detected	Not Detected	Not Detected	Ovol3	PREDICTED: Mus musculus OVO homolog-like 3 (Drosophila) (Ovol3), mRNA [XM_001479167]	381867	OVO homolog-like 3 (Drosophila)	GO:0006366|GO:0006357|GO:0000981|GO:0005634
A_55_P1971229	614.447	688.884	475.427	512.266	-1.16146	0.0574694	-0.419649	-0.855788	-0.436139	1.07749	Detected	Detected	Detected	Detected	Slc25a36	Mus musculus solute carrier family 25, member 36 (Slc25a36), mRNA [NM_138756]	192287	solute carrier family 25, member 36	GO:0005739|GO:0003674|GO:0016020|GO:0006810|GO:0005743|GO:0016021|GO:0055085|GO:0032355	Mm.228067
A_51_P383014	3.65672	3.83917	4.10925	4.77792	-8.55405	-7.42985	-7.27385	-7.60015	-0.326299	1.16272	Not Detected	Not Detected	Not Detected	Not Detected	Arhgap26	Rho GTPase activating protein 26 [Source:MGI Symbol;Acc:MGI:1918552] [ENSMUST00000115574]	71302	Rho GTPase activating protein 26	GO:0005622|GO:0005515|GO:0007165|GO:0017124|GO:0005737|GO:0030054|GO:0046847|GO:0005856|GO:0008093|GO:0005096
A_55_P2037918	418.67	607.324	514.238	453.75	-1.71493	-0.124326	-0.306437	-1.03078	-0.724348	0.882373	Detected	Detected	Detected	Detected	AA684185	Mus musculus 2 cells egg cDNA, RIKEN full-length enriched library, clone:B020010F15 product:unclassifiable, full insert sequence. [AK139675]	100040632	expressed sequence AA684185
A_55_P2346736	3.60988	3.78718	3.54838	4.75156	-8.57265	-7.44952	-7.48557	-7.60814	-0.12257	1.33908	Not Detected	Not Detected	Not Detected	Not Detected	A430105D02Rik	Mus musculus 0 day neonate thymus cDNA, RIKEN full-length enriched library, clone:A430105D02 product:hypothetical protein, full insert sequence. [AK020766]	77188	RIKEN cDNA A430105D02 gene		Mm.446910
A_51_P112445	1712.88	1628.67	686.327	834.904	0.317611	1.29883	0.110023	-0.15107	-0.261093	1.21648	Detected	Detected	Detected	Detected	Wdr3	Mus musculus WD repeat domain 3 (Wdr3), mRNA [NM_175552]	269470	WD repeat domain 3	GO:0008150|GO:0003674|GO:0031965|GO:0005730|GO:0005634	Mm.24591
A_51_P227386	77.8054	16.1946	7.77629	10.2778	-4.1428	-5.3532	-6.35365	-6.49507	-0.141426	1.32169	Not Detected	Detected	Not Detected	Detected	En1	Mus musculus engrailed 1 (En1), mRNA [NM_010133]	13798	engrailed 1	GO:0006355|GO:0003700|GO:0005634|GO:0007275|GO:0009954|GO:0009953|GO:0030326|GO:0003677|GO:0043565|GO:0016020|GO:0048666|GO:0045944|GO:0030182|GO:0043473|GO:0030917|GO:0030901|GO:0035115|GO:0030902	Mm.2657
A_51_P284716	3.56436	3.73566	8.33685	5.01593	-8.59096	-7.46929	-6.25323	-7.53002	-1.27679	0.601658	Not Detected	Not Detected	Not Detected	Not Detected	4930407I10Rik	Mus musculus RIKEN cDNA 4930407I10 gene (4930407I10Rik), mRNA [NM_001166475]	328573	RIKEN cDNA 4930407I10 gene	GO:0008150|GO:0003674|GO:0005575	Mm.399189
A_52_P236777	4.34887	5.32149	3.49668	4.70602	-8.30396	-6.95882	-7.50674	-7.62203	-0.115286	1.34585	Not Detected	Not Detected	Not Detected	Not Detected	Setd3	SET domain containing 3 [Source:MGI Symbol;Acc:MGI:1289184] [ENSMUST00000147466]	52690	SET domain containing 3	GO:0001102|GO:0018022|GO:0000790|GO:0006355|GO:0003713|GO:0008168|GO:0010452|GO:0005634|GO:0042800|GO:0032259|GO:0006351|GO:0018024|GO:0051149|GO:0045944|GO:0046975|GO:0051568|GO:0016740|GO:0016568	Mm.159185
A_55_P2305339	14.1146	9.63612	19.0041	14.7521	-6.60548	-6.1022	-5.06449	-5.97369	-0.909194	0.776261	Not Detected	Not Detected	Detected	Not Detected	6720427H10Rik	Mus musculus 9 days embryo whole body cDNA, RIKEN full-length enriched library, clone:D030040B09 product:hypothetical protein, full insert sequence. [AK141715]	77884	RIKEN cDNA 6720427H10 gene		Mm.441798
A_51_P156434	317.565	1713.3	1611.36	1897.2	-2.11369	1.37192	1.34133	1.03312	-0.308212	1.17739	Detected	Detected	Detected	Detected	Slc25a33	Mus musculus solute carrier family 25, member 33 (Slc25a33), mRNA [NM_027460]	70556	solute carrier family 25, member 33	GO:0005739|GO:0016020|GO:0006810|GO:0005743|GO:0016021	Mm.41877
A_55_P2077879	234.323	28.1957	57.709	99.0482	-2.55225	-4.55324	-3.462	-3.22648	0.235526	1.71634	Detected	Detected	Detected	Detected	Kat6b	Mus musculus K(lysine) acetyltransferase 6B (Kat6b), transcript variant 1, mRNA [NM_017479]	54169	K(lysine) acetyltransferase 6B	GO:0070776|GO:0016747|GO:0006355|GO:0016746|GO:0016573|GO:0005694|GO:0006334|GO:0005634|GO:0003677|GO:0046872|GO:0006351|GO:0043966|GO:0008270|GO:0016407|GO:0045893|GO:0000786|GO:0045892|GO:0016740|GO:0004402|GO:0008134|GO:0016568	Mm.248967
A_51_P439085	3501.41	3655.39	8185.79	8406.36	1.34912	2.46516	3.68618	3.18073	-0.505447	1.02695	Detected	Detected	Detected	Detected	Hilpda	Mus musculus hypoxia inducible lipid droplet associated (Hilpda), transcript variant 2, mRNA [NM_023516]	69573	hypoxia inducible lipid droplet associated	GO:0005811|GO:0008284|GO:0009986|GO:0005102|GO:0006950|GO:0005576|GO:0010884|GO:0001819|GO:0035425|GO:0005615|GO:0016020|GO:0016021|GO:0030141	Mm.45161
A_55_P2101546	10.5736	9.29154	5.13475	4.63556	-7.02221	-6.15473	-6.95243	-7.64379	-0.691358	0.902782	Not Detected	Not Detected	Not Detected	Not Detected	Olfr328	Mus musculus olfactory receptor 328 (Olfr328), mRNA [NM_146502]	258495	olfactory receptor 328	GO:0050911|GO:0007608|GO:0007165|GO:0004984|GO:0016020|GO:0007186|GO:0005886|GO:0004930|GO:0016021|GO:0004871|GO:0050896	Mm.339498
A_51_P191463	3043.41	426.057	1967.1	5888.03	1.14688	-0.635745	1.62912	2.66703	1.03791	2.99326	Detected	Detected	Detected	Detected	H2-M2	Mus musculus cDNA clone IMAGE:9053486, containing frame-shift errors. [BC144938]	14990	histocompatibility 2, M region locus 2	GO:0002474|GO:0009986|GO:0005886|GO:0042605|GO:0005102	Mm.329041
A_55_P2035434	3.45564	3.60566	3.4004	5.5994	-8.63565	-7.52038	-7.54702	-7.37127	0.175758	1.64669	Not Detected	Not Detected	Not Detected	Not Detected	Sptlc3	Mus musculus serine palmitoyltransferase, long chain base subunit 3 (Sptlc3), mRNA [NM_175467]	228677	serine palmitoyltransferase, long chain base subunit 3	GO:0006629|GO:0006665|GO:0046520|GO:0004758|GO:0016746|GO:0009058|GO:0005783|GO:0003824|GO:0016020|GO:0008152|GO:0030170|GO:0016021|GO:0017059|GO:0016740	Mm.100450
A_55_P2005630	7.10778	3.96767	10.777	10.1858	-7.5952	-7.38235	-5.88285	-6.50805	-0.625204	0.945143	Not Detected	Not Detected	Not Detected	Not Detected	Olfr876	Mus musculus olfactory receptor 876 (Olfr876), mRNA [NM_146883]	258883	olfactory receptor 876	GO:0050911|GO:0007608|GO:0007165|GO:0004984|GO:0016020|GO:0007186|GO:0005886|GO:0004930|GO:0016021|GO:0004871|GO:0050896	Mm.377734
A_55_P2068560	11.0799	14.0506	13.289	14.1282	-6.95473	-5.55809	-5.58057	-6.03603	-0.455457	1.06315	Not Detected	Not Detected	Not Detected	Not Detected	Lyzl4	Mus musculus lysozyme-like 4 (Lyzl4), mRNA [NM_026915]	69032	lysozyme-like 4	GO:0008150|GO:0003674|GO:0016998|GO:0003796|GO:0005576|GO:0005575	Mm.33351
A_52_P342620	734.091	611.239	233.409	374.09	-0.904784	-0.115054	-1.44601	-1.30929	0.136719	1.60273	Detected	Detected	Detected	Detected	Csrnp2	Mus musculus cysteine-serine-rich nuclear protein 2 (Csrnp2), mRNA [NM_153407]	207785	cysteine-serine-rich nuclear protein 2	GO:0006355|GO:0003700|GO:0019902|GO:0045944|GO:0010923|GO:0006915|GO:0005634|GO:0003677|GO:0006351	Mm.294969
A_55_P2013751	16.0242	5.94376	20.5379	17.1825	-6.42241	-6.79927	-4.95251	-5.75367	-0.801155	0.836625	Not Detected	Not Detected	Detected	Not Detected	Tsga10	Mus musculus testis specific 10 (Tsga10), mRNA [NM_207228]	211484	testis specific 10	GO:0005515|GO:0043005|GO:0005737|GO:0016020|GO:0031514|GO:0005198|GO:0030031|GO:0005634	Mm.332756
A_55_P2172022	278.907	90.8508	168.708	249.113	-2.30096	-2.86522	-1.91434	-1.89588	0.0184569	1.47659	Detected	Detected	Detected	Detected	B4galt1	Mus musculus UDP-Gal:betaGlcNAc beta 1,4- galactosyltransferase, polypeptide 1 (B4galt1), mRNA [NM_022305]	14595	UDP-Gal:betaGlcNAc beta 1,4- galactosyltransferase, polypeptide 1	GO:0008092|GO:0005515|GO:0030057|GO:0060046|GO:0030112|GO:0030879|GO:0031526|GO:0050900|GO:0042803|GO:0009101|GO:0003945|GO:0030198|GO:0042127|GO:0002064|GO:0002526|GO:0005794|GO:0009986|GO:0005975|GO:0016757|GO:0048487|GO:0004461|GO:0008378|GO:0042060|GO:0006486|GO:0009897|GO:0005989|GO:0008285|GO:0005886|GO:0046872|GO:0016323|GO:0007155|GO:0060054|GO:0009312|GO:0043065|GO:0060058|GO:0043014|GO:…	Mm.15622
A_52_P305579	39.8565	20.8737	32.6801	41.4477	-5.10786	-4.98703	-4.28239	-4.48332	-0.20093	1.26828	Detected	Detected	Detected	Detected	D330041H03Rik	Mus musculus RIKEN cDNA D330041H03 gene (D330041H03Rik), long non-coding RNA [NR_033554]	654822	RIKEN cDNA D330041H03 gene	GO:0008150|GO:0003674|GO:0005575	Mm.489806
A_51_P141012	3.38134	3.50861	3.30588	4.4929	-8.667	-7.55975	-7.58769	-7.68889	-0.101198	1.35906	Not Detected	Not Detected	Not Detected	Not Detected	Slitrk1	Mus musculus SLIT and NTRK-like family, member 1 (Slitrk1), mRNA [NM_199065]	76965	SLIT and NTRK-like family, member 1	GO:0003674|GO:0035264|GO:0016020|GO:0042592|GO:0030534|GO:0016021|GO:0007409|GO:0007399	Mm.257268
A_52_P413502	1080.57	412.092	897.286	1414.58	-0.347027	-0.683824	0.496695	0.609617	0.112923	1.57651	Detected	Detected	Detected	Detected	Rtfdc1	Mus musculus replication termination factor 2 domain containing 1 (Rtfdc1), mRNA [NM_025542]	66404	replication termination factor 2 domain containing 1	GO:0008150|GO:0003674|GO:0005575	Mm.25157
A_55_P2034390	584.565	133.959	171.094	306.089	-1.23338	-2.305	-1.89408	-1.59873	0.29535	1.78901	Detected	Detected	Detected	Detected	Ankhd1	Mus musculus ankyrin repeat and KH domain containing 1 (Ankhd1), mRNA [NM_175375]	108857	ankyrin repeat and KH domain containing 1	GO:0008150|GO:0003674	Mm.482287
A_55_P2028977	208.77	105.941	72.1753	168.248	-2.71883	-2.64352	-3.1393	-2.46209	0.677205	2.3311	Detected	Detected	Detected	Detected	Tcf20	Mus musculus transcription factor 20 (Tcf20), transcript variant 2, mRNA [NM_013836]	21411	transcription factor 20	GO:0005515|GO:0006355|GO:0003700|GO:0044212|GO:0045944|GO:0008270|GO:0005634|GO:0003677|GO:0046872|GO:0006351	Mm.252156
A_52_P208521	3.34844	3.46124	3.25703	4.43016	-8.68111	-7.57936	-7.60917	-7.70918	-0.100008	1.36018	Not Detected	Not Detected	Not Detected	Not Detected	Khdc1a	Mus musculus KH domain containing 1A (Khdc1a), mRNA [NM_183322]	368204	KH domain containing 1A	GO:0005515|GO:0008266|GO:0008150|GO:0005737|GO:0003723|GO:0006915|GO:0042802	Mm.26006
A_51_P221823	3.34163	3.45107	3.2452	4.41513	-8.68405	-7.5836	-7.61442	-7.71408	-0.0996618	1.36051	Not Detected	Not Detected	Not Detected	Not Detected	Krtap21-1	Mus musculus keratin associated protein 21-1 (Krtap21-1), mRNA [NM_028621]	170656	keratin associated protein 21-1	GO:0005882|GO:0008283|GO:0042640|GO:0005575|GO:0031077|GO:0022405|GO:0003674|GO:0007165|GO:0048589|GO:0051726|GO:0043588|GO:0001942|GO:0043480	Mm.46109
A_52_P136782	10.742	3.44062	7.64478	4.40025	-6.99941	-7.58798	-6.37825	-7.71895	-1.3407	0.575589	Not Detected	Not Detected	Not Detected	Not Detected	Rgs5	Mus musculus regulator of G-protein signaling 5 (Rgs5), mRNA [NM_009063]	19737	regulator of G-protein signaling 5	GO:0043547|GO:0007165|GO:0005737|GO:0045744|GO:0016020|GO:0007186|GO:0005886|GO:0038032|GO:0009968|GO:0005096	Mm.20954
A_55_P2276761	4.7156	3.43035	4.09201	4.3861	-8.18716	-7.59229	-7.27992	-7.7236	-0.44368	1.07187	Not Detected	Not Detected	Not Detected	Not Detected	4930474N09Rik	Mus musculus RIKEN cDNA 4930474N09 gene (4930474N09Rik), long non-coding RNA [NR_038130]	67639	RIKEN cDNA 4930474N09 gene		Mm.87374
A_55_P1953796	3229.21	1056.44	3024.44	2885.79	1.23237	0.674352	2.24972	1.63821	-0.611509	0.954157	Detected	Detected	Detected	Detected	Fam98c	Mus musculus family with sequence similarity 98, member C (Fam98c), mRNA [NM_001146023]	73833	family with sequence similarity 98, member C	GO:0008150|GO:0003674|GO:0005575	Mm.260890
A_51_P515649	240.749	14.0895	66.0845	80.2451	-2.51321	-5.5541	-3.26649	-3.53019	-0.263705	1.21428	Detected	Detected	Detected	Not Detected	Pcdhb22	Mus musculus protocadherin beta 22 (Pcdhb22), mRNA [NM_053147]	93893	protocadherin beta 22	GO:0016020|GO:0005886|GO:0016021|GO:0007155	Mm.491305
A_55_P2002115	146135	155573	168951	137244	6.73234	7.87659	8.05351	7.20985	-0.843668	0.812331	Detected	Detected	Detected	Detected
A_51_P126177	25068.3	6150.57	14733.3	17325	4.18898	3.21586	4.53406	4.22403	-0.310035	1.17591	Detected	Detected	Detected	Detected	Map1lc3b	Mus musculus microtubule-associated protein 1 light chain 3 beta (Map1lc3b), mRNA [NM_026160]	67443	microtubule-associated protein 1 light chain 3 beta	GO:0005515|GO:0008017|GO:0030424|GO:0005776|GO:0005875|GO:0000421|GO:0005874|GO:0019904|GO:0006914|GO:0031410|GO:0030425|GO:0032092|GO:0005622|GO:0005737|GO:0015631|GO:0016020|GO:0043025|GO:0005856	Mm.28357
A_51_P155345	10207.7	12003.7	15007.3	15143.9	2.89277	4.18054	4.56065	4.02991	-0.530739	1.0091	Detected	Detected	Detected	Detected	Chmp2a	Mus musculus charged multivesicular body protein 2A (Chmp2a), mRNA [NM_026885]	68953	charged multivesicular body protein 2A	GO:0005515|GO:0005737|GO:0016020|GO:0019904|GO:0006810|GO:0015031|GO:0005829|GO:0005768	Mm.295670
A_66_P100765	3.70186	4.30388	8.11487	4.29836	-8.53635	-7.26501	-6.29216	-7.75275	-1.46059	0.529689	Not Detected	Not Detected	Not Detected	Not Detected	Dao	Mus musculus D-amino acid oxidase (Dao), transcript variant 2, mRNA [NM_001286396]	13142	D-amino acid oxidase	GO:0070178|GO:0048037|GO:0005102|GO:0036088|GO:0005741|GO:0005829|GO:0042416|GO:0071949|GO:0016641|GO:0006562|GO:0016491|GO:0046983|GO:0003884|GO:0055130|GO:0005778|GO:0006551|GO:0055114|GO:0005777	Mm.20115
A_55_P2072453	49.0594	110.519	363.391	222.758	-4.80814	-2.5825	-0.807351	-2.05721	-1.24986	0.612997	Detected	Detected	Detected	Detected	2014-03-01	Mus musculus mitochondrial amidoxime reducing component 1 (Marc1), mRNA [NM_001081361]	66112	mitochondrial amidoxime reducing component 1	GO:0008940|GO:0005743|GO:0005741|GO:0003824|GO:0005739|GO:0043546|GO:0016020|GO:0042126|GO:0030170|GO:0016491|GO:0016021|GO:0030151|GO:0055114	Mm.272457
A_51_P450924	2780.03	15068.3	3119.06	3025.45	1.01629	4.50858	2.29417	1.7064	-0.587772	0.969986	Detected	Detected	Detected	Detected	Pole4	Mus musculus polymerase (DNA-directed), epsilon 4 (p12 subunit) (Pole4), mRNA [NM_025882]	66979	polymerase (DNA-directed), epsilon 4 (p12 subunit)	GO:0043565|GO:0005622|GO:0003674|GO:0008622|GO:0046982|GO:0043966|GO:0003887|GO:0016779|GO:0005671|GO:0005634|GO:0003677|GO:0016740	Mm.195753
A_55_P1978885	6.61395	4.60935	4.62024	5.73857	-7.69909	-7.16608	-7.10476	-7.33585	-0.231086	1.24205	Not Detected	Not Detected	Not Detected	Not Detected	Gm10700	PREDICTED: Mus musculus predicted gene 10700 (Gm10700), misc_RNA [XR_142427]	100038748	predicted gene 10700		Mm.434851
A_51_P456465	8.06183	6.45201	10.725	7.18219	-7.41349	-6.6809	-5.88982	-7.01211	-1.1223	0.669665	Not Detected	Not Detected	Not Detected	Not Detected	Cldn10	Mus musculus claudin 10 (Cldn10), transcript variant b, mRNA [NM_021386]	58187	claudin 10	GO:0030054|GO:0016020|GO:0005886|GO:0005198|GO:0016021|GO:0005923	Mm.390755
A_55_P2117721	13.3715	14.8723	12.6972	9.15398	-6.68351	-5.47609	-5.64629	-6.66214	-1.01585	0.720945	Not Detected	Not Detected	Not Detected	Not Detected	BC005764	Mus musculus cDNA sequence BC005764 (BC005764), transcript variant 2, mRNA [NM_001170935]	216152	cDNA sequence BC005764	GO:0005515|GO:0008150|GO:0016787|GO:0016020|GO:0016021|GO:0008195|GO:0005575|GO:0003824	Mm.29678
A_66_P128694	221.287	716.639	515.186	457.723	-2.63482	0.114456	-0.303779	-1.01821	-0.714428	0.888461	Detected	Detected	Detected	Detected
A_52_P507498	7.20808	8.4088	8.48077	4.23823	-7.57498	-6.29875	-6.22853	-7.77308	-1.54454	0.499745	Not Detected	Not Detected	Not Detected	Not Detected	Plxnc1	Mus musculus plexin C1 (Plxnc1), mRNA [NM_018797]	54712	plexin C1	GO:0005622|GO:0007165|GO:0016020|GO:0007275|GO:0004872|GO:0016021	Mm.256712
A_51_P250807	555.795	77.173	191.966	272.035	-1.30619	-3.10062	-1.72802	-1.76889	-0.0408678	1.4171	Detected	Detected	Detected	Detected	Spata2l	Mus musculus spermatogenesis associated 2-like (Spata2l), mRNA [NM_030176]	78779	spermatogenesis associated 2-like	GO:0008150|GO:0003674|GO:0005575	Mm.41459
A_55_P2008874	166.889	61.206	71.3641	74.0442	-3.04185	-3.43505	-3.1556	-3.64622	-0.490619	1.03756	Detected	Detected	Detected	Detected	Dnmt3b	Mus musculus DNA methyltransferase 3B (Dnmt3b), transcript variant 1, mRNA [NM_001003961]	13436	DNA methyltransferase 3B	GO:0005515|GO:0000792|GO:0003886|GO:0006346|GO:0008168|GO:0031503|GO:0010424|GO:0005634|GO:0032259|GO:0046872|GO:0043231|GO:0045322|GO:0005737|GO:0071230|GO:0051718|GO:0090116|GO:0003714|GO:0000122|GO:0003677|GO:0006306|GO:0010628|GO:0005720|GO:0051571|GO:0045666|GO:0051573|GO:0045814|GO:0006349|GO:0046498|GO:0045892|GO:0046499|GO:0000775|GO:0016740	Mm.89772
A_55_P2157788	28787.9	23477.8	10989.3	14602.4	4.38858	5.14836	4.11109	3.97738	-0.1337	1.32879	Detected	Detected	Detected	Detected
A_55_P2156006	28.7436	21.4246	14.8409	19.3308	-5.57943	-4.94945	-5.42122	-5.58371	-0.162482	1.30254	Not Detected	Detected	Not Detected	Detected	Kcnk15	Mus musculus potassium channel, subfamily K, member 15 (Kcnk15), mRNA [NM_001030292]	241769	potassium channel, subfamily K, member 15	GO:0008150|GO:0016020|GO:0006810|GO:0005267|GO:0016021|GO:0005575|GO:0006811	Mm.295337
A_55_P1964245	6.04871	3.32962	7.53825	4.21731	-7.82797	-7.63529	-6.3985	-7.78022	-1.38172	0.559455	Not Detected	Not Detected	Not Detected	Not Detected	Olfr631	Mus musculus olfactory receptor 631 (Olfr631), mRNA [NM_001271020]	258961	olfactory receptor 631	GO:0050911|GO:0007608|GO:0007165|GO:0004984|GO:0016020|GO:0007186|GO:0004930|GO:0016021|GO:0004871	Mm.438897
A_55_P1966593	1063.78	1186.7	886.208	830.686	-0.369617	0.842094	0.478772	-0.158378	-0.63715	0.937349	Detected	Detected	Detected	Detected
A_55_P2038203	21.4718	18.8233	20.1284	23.2303	-6.00023	-5.1362	-4.98157	-5.3186	-0.337031	1.15411	Detected	Detected	Detected	Detected	4931440P22Rik	Mus musculus RIKEN cDNA 4931440P22 gene (4931440P22Rik), long non-coding RNA [NR_027955]	71004	RIKEN cDNA 4931440P22 gene	GO:0008150|GO:0003674|GO:0005575	Mm.475465
A_55_P2038792	3.30771	3.32755	3.10089	4.21446	-8.69876	-7.63619	-7.68005	-7.78119	-0.101142	1.35911	Not Detected	Not Detected	Not Detected	Not Detected	Olfr68	Mus musculus olfactory receptor 68 (Olfr68), mRNA [NM_013620]	18369	olfactory receptor 68	GO:0050911|GO:0007608|GO:0007165|GO:0004984|GO:0016020|GO:0007186|GO:0005886|GO:0004930|GO:0016021|GO:0004871|GO:0050896	Mm.377109
A_55_P2116744	7.2065	3.3275	12.9166	12.4863	-7.5753	-7.63621	-5.62157	-6.21426	-0.592688	0.966687	Not Detected	Not Detected	Not Detected	Not Detected	Xirp1	Mus musculus xin actin-binding repeat containing 1 (Xirp1), mRNA [NM_011724]	22437	xin actin-binding repeat containing 1	GO:0005916|GO:0003007|GO:0030054|GO:0030036|GO:0008285|GO:0005913|GO:0014704|GO:0031005|GO:0042391|GO:0045214|GO:0055013|GO:0003779	Mm.10117
A_52_P254782	5.94086	3.32789	5.9966	4.21698	-7.85393	-7.63604	-6.72859	-7.78033	-1.05174	0.703228	Not Detected	Not Detected	Not Detected	Not Detected	Cntn5	Mus musculus contactin 5 (Cntn5), transcript variant 1, mRNA [NM_001170787]	244682	contactin 5	GO:0005737|GO:0016020|GO:0005886|GO:0007605|GO:0031225|GO:0007155	Mm.490683
A_55_P2303488	6.50925	3.3286	7.63905	6.01975	-7.72211	-7.63573	-6.37934	-7.26683	-0.887498	0.788023	Not Detected	Not Detected	Not Detected	Not Detected	2810471M01Rik	Mus musculus RIKEN cDNA 2810471M01 gene (2810471M01Rik), long non-coding RNA [NR_045906]	72818	RIKEN cDNA 2810471M01 gene		Mm.410846
A_55_P2181176	10.8599	3.77918	5.43706	10.0155	-6.98366	-7.45257	-6.8699	-6.53237	0.337531	1.84208	Not Detected	Not Detected	Not Detected	Not Detected	Nipal3	Mus musculus NIPA-like domain containing 3 (Nipal3), mRNA [NM_028995]	74552	NIPA-like domain containing 3	GO:0015693|GO:0016020|GO:0015095|GO:0016021	Mm.26548
A_55_P1988217	89.989	71.3239	39.2841	44.4727	-3.93292	-3.21433	-4.01686	-4.38169	-0.364831	1.13208	Detected	Detected	Detected	Detected		RIKEN cDNA 2500004C02 gene [Source:MGI Symbol;Acc:MGI:1919576] [ENSMUST00000139636]
A_55_P2106068	3.32863	3.33233	3.10885	4.23299	-8.68967	-7.63412	-7.67635	-7.77486	-0.0985089	1.3616	Not Detected	Not Detected	Not Detected	Not Detected	Myh2	Mus musculus myosin, heavy polypeptide 2, skeletal muscle, adult (Myh2), mRNA [NM_001039545]	17882	myosin, heavy polypeptide 2, skeletal muscle, adult	GO:0014823|GO:0005826|GO:0005794|GO:0005730|GO:0003779|GO:0005634|GO:0016459|GO:0030016|GO:0005524|GO:0043234|GO:0006936|GO:0000166|GO:0001778|GO:0005859|GO:0031672|GO:0005925	Mm.422801
A_52_P516034	735.265	1215.54	830.331	915.779	-0.902477	0.876739	0.384813	-0.0176811	-0.402494	1.10291	Detected	Detected	Detected	Detected	Ptp4a1	Mus musculus protein tyrosine phosphatase 4a1 (Ptp4a1), mRNA [NM_011200]	19243	protein tyrosine phosphatase 4a1	GO:0030335|GO:0005886|GO:0005783|GO:0005634|GO:0007275|GO:0035335|GO:0016791|GO:0005737|GO:0007049|GO:0006470|GO:0016787|GO:0016020|GO:0016311|GO:0009898|GO:0004721|GO:0004727|GO:0005856|GO:0004725|GO:0005768	Mm.491181
A_55_P2169371	3.33611	8.57304	4.47777	4.2467	-8.68643	-6.27084	-7.14995	-7.77019	-0.620245	0.948397	Not Detected	Not Detected	Not Detected	Not Detected		predicted gene 10935 [Source:MGI Symbol;Acc:MGI:3809041] [ENSMUST00000098634]
A_52_P127362	20560.5	23973.6	17500	15574.5	3.90299	5.17851	4.78234	4.07036	-0.711974	0.889973	Detected	Detected	Detected	Detected	Vmp1	Mus musculus vacuole membrane protein 1 (Vmp1), mRNA [NM_029478]	75909	vacuole membrane protein 1	GO:0005773|GO:0005886|GO:0005783|GO:0007566|GO:0034329|GO:0000421|GO:0006914|GO:0000407|GO:0003674|GO:0016337|GO:0016020|GO:0010506|GO:0016021|GO:0007155	Mm.491180
A_55_P2045824	3.34391	4.27143	3.12396	4.26431	-8.68306	-7.27593	-7.66935	-7.76423	-0.094873	1.36503	Not Detected	Not Detected	Not Detected	Not Detected	Speer3	Mus musculus spermatogenesis associated glutamate (E)-rich protein 3 (Speer3), mRNA [NM_027650]	71026	spermatogenesis associated glutamate (E)-rich protein 3	GO:0008150|GO:0003674|GO:0005575	Mm.158536
A_51_P294555	96.8803	52.9663	277.18	994.452	-3.82647	-3.64364	-1.19805	0.101221	1.29927	3.58775	Detected	Detected	Detected	Detected	Ifitm6	Mus musculus interferon induced transmembrane protein 6 (Ifitm6), mRNA [NM_001033632]	213002	interferon induced transmembrane protein 6	GO:0008150|GO:0003674|GO:0016020|GO:0016021|GO:0005575	Mm.276440
A_55_P2006261	539.558	2841.34	53.6576	12.44	-1.34896	2.10171	-3.56702	-6.21962	-2.6526	0.231841	Not Detected	Detected	Detected	Detected	Krt15	Mus musculus keratin 15 (Krt15), mRNA [NM_008469]	16665	keratin 15	GO:0005882|GO:0005198|GO:0097110	Mm.440010
A_55_P2159573	17.9377	68.5666	376.467	507.616	-6.25967	-3.27121	-0.75635	-0.868943	-0.112594	1.34837	Detected	Not Detected	Detected	Detected	Reep6	Mus musculus receptor accessory protein 6 (Reep6), transcript variant 2, mRNA [NM_001204931]	70335	receptor accessory protein 6	GO:0005515|GO:0008150|GO:0016020|GO:0016021|GO:0005575	Mm.28147
A_52_P363316	5.71065	7.16998	19.9089	9.94621	-7.91094	-6.52868	-4.99739	-6.54239	-1.545	0.499587	Not Detected	Not Detected	Detected	Not Detected	Ccdc110	Mus musculus coiled-coil domain containing 110 (Ccdc110), mRNA [NM_001033246]	212392	coiled-coil domain containing 110	GO:0008150|GO:0003674|GO:0005737|GO:0005794|GO:0005886|GO:0005730|GO:0005634|GO:0043231	Mm.296649
A_55_P2006285	3.75094	3.93671	3.63161	4.78876	-8.51735	-7.39366	-7.45212	-7.59689	-0.144768	1.31863	Not Detected	Not Detected	Not Detected	Not Detected
A_55_P2149896	8276.78	621.282	1072.74	2238.61	2.59026	-0.0915442	0.754352	1.27185	0.517499	2.08682	Detected	Detected	Detected	Detected	Fam211a	Mus musculus family with sequence similarity 211, member A (Fam211a), mRNA [NM_198861]	192976	family with sequence similarity 211, member A	GO:0008150|GO:0003674|GO:0005575	Mm.339972
A_55_P1998882	3.72017	3.90473	3.61642	4.78859	-8.52923	-7.40542	-7.45817	-7.59694	-0.138771	1.32412	Not Detected	Not Detected	Not Detected	Not Detected	Gm7538	Mus musculus predicted gene 7538 (Gm7538), long non-coding RNA [NR_046033]	665194	predicted gene 7538		Mm.491047
A_51_P490840	4.41899	3.88764	6.09403	4.78644	-8.28088	-7.41175	-6.70533	-7.59758	-0.89225	0.785432	Not Detected	Not Detected	Not Detected	Not Detected	Trim31	Mus musculus tripartite motif-containing 31 (Trim31), mRNA [NM_146077]	224762	tripartite motif-containing 31	GO:0005739|GO:0005622|GO:0008150|GO:0005737|GO:0016874|GO:0008270|GO:0005575|GO:0046872	Mm.213417
A_55_P2031891	3.68828	3.86997	8.84103	4.78282	-8.54165	-7.41833	-6.16851	-7.59867	-1.43016	0.54098	Not Detected	Not Detected	Not Detected	Not Detected
A_55_P2178327	30.3675	3.85303	3.59002	4.77807	-5.50014	-7.42465	-7.46873	-7.60011	-0.131374	1.33093	Not Detected	Detected	Not Detected	Not Detected	Tll1	Mus musculus tolloid-like (Tll1), mRNA [NM_009390]	21892	tolloid-like	GO:0016787|GO:0005518|GO:0005509|GO:0006508|GO:0008270|GO:0008233|GO:0007275|GO:0005576|GO:0004222|GO:0046872|GO:0030154|GO:0008237	Mm.438712
A_55_P2001290	18101.7	5234.94	4508.43	6612.34	3.71924	2.98331	2.82568	2.83441	0.008728	1.46666	Detected	Detected	Detected	Detected	Ube2e3	Mus musculus ubiquitin-conjugating enzyme E2E 3 (Ube2e3), mRNA [NM_009454]	22193	ubiquitin-conjugating enzyme E2E 3	GO:0005515|GO:0070534|GO:0005737|GO:0004842|GO:0070979|GO:0016881|GO:0000166|GO:0016874|GO:0005634|GO:0070936|GO:0005524|GO:0040008	Mm.1485
A_55_P2031302	162.665	140.706	93.5682	106.179	-3.07884	-2.23411	-2.76478	-3.12619	-0.361404	1.13477	Detected	Detected	Detected	Detected	Zfp597	Mus musculus zinc finger protein 597 (Zfp597), mRNA [NM_001033159]	71063	zinc finger protein 597	GO:0008150|GO:0003674|GO:0005575|GO:0046872	Mm.379190
A_52_P193611	9.14456	30.9378	21.3475	15.2579	-7.23168	-4.41935	-4.89673	-5.92505	-1.02832	0.714739	Not Detected	Not Detected	Detected	Detected	Pkd2l1	Mus musculus polycystic kidney disease 2-like 1 (Pkd2l1), mRNA [NM_181422]	329064	polycystic kidney disease 2-like 1	GO:0008092|GO:0005515|GO:0005886|GO:0005783|GO:0005272|GO:0008324|GO:0071468|GO:0042802|GO:0043231|GO:0034220|GO:0050982|GO:0035725|GO:0005227|GO:0006812|GO:0071805|GO:0001581|GO:0005262|GO:0005261|GO:0009986|GO:0005509|GO:0051371|GO:0051393|GO:0070588|GO:0033040|GO:0015269	Mm.308481
A_55_P2029892	3.59439	3.76786	3.53247	4.73802	-8.57885	-7.4569	-7.49205	-7.61225	-0.120199	1.34128	Not Detected	Not Detected	Not Detected	Not Detected	E030019B06Rik	Mus musculus RIKEN cDNA E030019B06 gene (E030019B06Rik), mRNA [NM_001243018]	212124	RIKEN cDNA E030019B06 gene	GO:0008150|GO:0003674|GO:0005575	Mm.425507
A_55_P2370210	3.57938	3.75002	3.52032	4.72707	-8.58489	-7.46375	-7.49702	-7.61559	-0.118566	1.3428	Not Detected	Not Detected	Not Detected	Not Detected	1700025K04Rik	Mus musculus adult male testis cDNA, RIKEN full-length enriched library, clone:1700025K04 product:unclassifiable, full insert sequence. [AK006351]	66334	RIKEN cDNA 1700025K04 gene		Mm.381242
A_55_P2005972	3924.27	610.456	1150.75	1689.7	1.51361	-0.116903	0.855625	0.866015	0.0103894	1.46835	Detected	Detected	Detected	Detected
A_51_P118132	727.349	582.074	270.897	533.863	-0.918095	-0.185589	-1.23113	-0.79621	0.434918	1.97073	Detected	Detected	Detected	Detected	Skil	Mus musculus SKI-like (Skil), transcript variant 1, mRNA [NM_011386]	20482	SKI-like	GO:0005515|GO:0070306|GO:0001669|GO:0003714|GO:0019904|GO:0001825|GO:0046332|GO:0005634|GO:0000122|GO:0070848|GO:0032403|GO:0070208|GO:0070207|GO:0005737|GO:0000166|GO:0007519|GO:0016605|GO:0003682|GO:0007050|GO:0007179|GO:0050772|GO:0045596|GO:0030512|GO:0002260	Mm.15406
A_51_P428781	33.3321	21.6142	69.5119	89.7824	-5.36576	-4.93674	-3.19354	-3.36818	-0.174635	1.29161	Detected	Detected	Detected	Detected	Pbx4	Mus musculus pre B cell leukemia homeobox 4 (Pbx4), mRNA [NM_001024954]	80720	pre B cell leukemia homeobox 4	GO:0043565|GO:0001741|GO:0006355|GO:0003700|GO:0006357|GO:0005634|GO:0045893|GO:0003677|GO:0006351	Mm.210823
A_65_P15675	1539.57	856.729	540.489	608.518	0.163709	0.372047	-0.234607	-0.60738	-0.372773	1.12587	Detected	Detected	Detected	Detected	Ipo9	Mus musculus importin 9 (Ipo9), mRNA [NM_153774]	226432	importin 9	GO:0042254|GO:0050821|GO:0005623|GO:0005634|GO:0006606|GO:0015031|GO:0006886|GO:0005622|GO:0042393|GO:0005737|GO:0006610|GO:0008536|GO:0008565|GO:0006810	Mm.271642
A_55_P2086245	3.95048	19.2909	9.45431	4.66258	-8.44257	-5.1008	-6.07176	-7.63541	-1.56365	0.49317	Not Detected	Not Detected	Not Detected	Detected	Kcnq2	Mus musculus potassium voltage-gated channel, subfamily Q, member 2 (Kcnq2), transcript variant 8, mRNA [NM_001006676]	16536	potassium voltage-gated channel, subfamily Q, member 2	GO:0005251|GO:0005244|GO:0005886|GO:0030506|GO:0005267|GO:0019226|GO:0055085|GO:0043234|GO:0043194|GO:0060081|GO:0047485|GO:0033268|GO:0016020|GO:0005249|GO:0008076|GO:0006810|GO:0034765|GO:0016021|GO:0005216|GO:0006813|GO:0071805|GO:0006811	Mm.40615
A_55_P2030756	35.3801	6.15465	12.9492	25.2809	-5.27973	-6.74897	-5.61794	-5.19656	0.421377	1.95231	Detected	Detected	Not Detected	Not Detected	Nedd4l	Mus musculus neural precursor cell expressed, developmentally down-regulated gene 4-like (Nedd4l), transcript variant 2, mRNA [NM_031881]	83814	neural precursor cell expressed, developmentally down-regulated gene 4-like	GO:0005515|GO:0004842|GO:0045732|GO:2000810|GO:0009651|GO:0006513|GO:0016567|GO:0005886|GO:0016874|GO:2000650|GO:0060306|GO:0015459|GO:0005634|GO:2001259|GO:2000009|GO:0005737|GO:0042787|GO:0010765|GO:0010766|GO:0010038|GO:0042391|GO:0034765|GO:0003085|GO:0086005|GO:0044325|GO:2001288|GO:0019871|GO:0019870|GO:0043161|GO:0070936|GO:0003254|GO:0043162|GO:0017080	Mm.98668
A_51_P111757	799.421	558.648	423.719	618.826	-0.781788	-0.244851	-0.585764	-0.583146	0.00261783	1.46046	Detected	Detected	Detected	Detected	Asb1	Mus musculus ankyrin repeat and SOCS box-containing 1 (Asb1), transcript variant 1, mRNA [NM_001039126]	65247	ankyrin repeat and SOCS box-containing 1	GO:0035556|GO:0030539|GO:0003674|GO:0007275|GO:0005575	Mm.234152
A_51_P181538	1004.67	561.964	358.822	407.922	-0.452097	-0.236314	-0.825603	-1.18439	-0.358784	1.13684	Detected	Detected	Detected	Detected	Brwd1	Mus musculus bromodomain and WD repeat domain containing 1 (Brwd1), transcript variant 1, mRNA [NM_145125]	93871	bromodomain and WD repeat domain containing 1	GO:0005515|GO:0006355|GO:0005737|GO:0006357|GO:0008360|GO:0007010|GO:0005730|GO:0005634|GO:0006351	Mm.240871
A_55_P2083128	5486.77	1419.28	1393.01	2250.82	1.99714	1.1003	1.13126	1.2797	0.148442	1.6158	Detected	Detected	Detected	Detected	Sec16a	Mus musculus SEC16 homolog A (S. cerevisiae) (Sec16a), mRNA [NM_153125]	227648	SEC16 homolog A (S. cerevisiae)	GO:0005886|GO:0016311|GO:0004445|GO:0007029|GO:0005829	Mm.206371
A_55_P1975210	2340.48	1503.31	1023.59	1002.84	0.767988	1.18328	0.686686	0.11334	-0.573346	0.979734	Detected	Detected	Detected	Detected	Fubp3	Mus musculus far upstream element (FUSE) binding protein 3 (Fubp3), mRNA [NM_001033389]	320267	far upstream element (FUSE) binding protein 3	GO:0010628|GO:0005737|GO:0003697|GO:0045944|GO:0005634|GO:0045893|GO:0006351	Mm.207261
A_55_P1998825	266710	347391	302387	256477	7.60031	9.03555	8.89331	8.11194	-0.781374	0.848175	Detected	Detected	Detected	Detected	Rpl9	Mus musculus ribosomal protein L9 (Rpl9), mRNA [NM_011292]	20005	ribosomal protein L9	GO:0005622|GO:0005737|GO:0003735|GO:0030529|GO:0005730|GO:0005840|GO:0022625|GO:0019843|GO:0006412	Mm.300271
A_55_P2158058	18.2508	14.4944	17.3596	11.2407	-6.23471	-5.51323	-5.19507	-6.36588	-1.17081	0.64752	Not Detected	Detected	Detected	Not Detected
A_55_P2002469	8.55936	6.71231	7.13577	4.50663	-7.3271	-6.62384	-6.47766	-7.68449	-1.20683	0.631555	Not Detected	Not Detected	Not Detected	Not Detected		predicted gene 9955 [Source:MGI Symbol;Acc:MGI:3642397] [ENSMUST00000067987]				Mm.361250
A_55_P1989251	5276.5	3259.69	2879.15	3443.65	1.94077	2.29987	2.1787	1.89318	-0.285515	1.19606	Detected	Detected	Detected	Detected	Chfr	Mus musculus checkpoint with forkhead and ring finger domains (Chfr), mRNA [NM_172717]	231600	checkpoint with forkhead and ring finger domains	GO:0000209|GO:0005515|GO:0006511|GO:0004842|GO:0007093|GO:0016567|GO:0016874|GO:0005634|GO:0046872|GO:0007049|GO:0007067|GO:0000166|GO:0019941|GO:0016605|GO:0008270|GO:0000278|GO:0051301	Mm.30264
A_55_P1969575	3.37026	3.49325	4.35606	4.4746	-8.67174	-7.56608	-7.18971	-7.69478	-0.505073	1.02721	Not Detected	Not Detected	Not Detected	Not Detected	Gm10701	Mus musculus 16 days neonate male medulla oblongata cDNA, RIKEN full-length enriched library, clone:G630005L12 product:hypothetical protein, full insert sequence. [AK144276]	100038418	predicted gene 10701		Mm.412753
A_55_P2051039	232.888	230.69	193.155	234.828	-2.56111	-1.52084	-1.71911	-1.98108	-0.261964	1.21575	Detected	Detected	Detected	Detected	Gm11937	Mus musculus predicted gene 11937 (Gm11937), mRNA [NM_001099346]	100041488	predicted gene 11937	GO:0008150|GO:0003674|GO:0005575	Mm.465212
A_55_P2386095	3.35366	3.46897	12.246	13.5841	-8.67886	-7.57614	-5.6985	-6.09269	-0.394199	1.10927	Not Detected	Not Detected	Not Detected	Not Detected	9630039A02Rik	Mus musculus 16 days neonate cerebellum cDNA, RIKEN full-length enriched library, clone:9630039A02 product:chromobox homolog 3 (Drosophila HP1 gamma), pseudogene3, full insert sequence. [AK036139]	319254	RIKEN cDNA 9630039A02 gene		Mm.453025
A_52_P745	2802.33	855.372	4747.51	6892.63	1.02781	0.36976	2.90023	2.8943	-0.0059232	1.45184	Detected	Detected	Detected	Detected	Acox3	Mus musculus acyl-Coenzyme A oxidase 3, pristanoyl (Acox3), mRNA [NM_030721]	80911	acyl-Coenzyme A oxidase 3, pristanoyl	GO:0006629|GO:0005504|GO:0016402|GO:0006635|GO:0005782|GO:0050660|GO:0005102|GO:0016627|GO:0005739|GO:0008152|GO:0003997|GO:0006631|GO:0016491|GO:0003995|GO:0033540|GO:0055114|GO:0005777	Mm.291503
A_51_P493037	659.097	188.746	300.362	410.091	-1.06025	-1.81034	-1.08217	-1.17674	-0.0945692	1.36532	Detected	Detected	Detected	Detected	Dclre1a	Mus musculus DNA cross-link repair 1A, PSO2 homolog (S. cerevisiae) (Dclre1a), mRNA [NM_018831]	55947	DNA cross-link repair 1A, PSO2 homolog (S. cerevisiae)	GO:0007067|GO:0007049|GO:0006281|GO:0016787|GO:0005730|GO:0005634|GO:0006289|GO:0006974|GO:0051301	Mm.2805
A_55_P2063082	7.30704	10.0819	12.3898	7.50313	-7.55531	-6.03695	-5.68164	-6.94904	-1.2674	0.605587	Not Detected	Not Detected	Not Detected	Not Detected
A_51_P464576	2245.7	913.874	709.696	1113.84	0.708351	0.465204	0.158328	0.264788	0.10646	1.56946	Detected	Detected	Detected	Detected	Psen1	Mus musculus presenilin 1 (Psen1), mRNA [NM_008943]	19164	presenilin 1	GO:0005515|GO:0030018|GO:0031594|GO:0007220|GO:0008013|GO:0001756|GO:0009790|GO:0015031|GO:0009791|GO:0005765|GO:0007507|GO:0005622|GO:0001947|GO:0015813|GO:0016337|GO:0021795|GO:0007219|GO:0016485|GO:0007175|GO:0007176|GO:0007611|GO:0006508|GO:0007613|GO:0006509|GO:0005938|GO:0006839|GO:0006979|GO:0005791|GO:0031965|GO:0005262|GO:0005813|GO:0005794|GO:0009986|GO:0001708|GO:0032469|GO:0000122|GO:…	Mm.998
A_55_P2152872	22550	40467.5	36573.3	53167.4	4.03624	5.93383	5.84577	5.84172	-0.004055	1.45372	Detected	Detected	Detected	Detected	Fgfrl1	Mus musculus fibroblast growth factor receptor-like 1 (Fgfrl1), transcript variant 1, mRNA [NM_054071]	116701	fibroblast growth factor receptor-like 1	GO:0005007|GO:0008285|GO:0005886|GO:0017134|GO:0060412|GO:0018108|GO:0003179|GO:0001501|GO:0016020|GO:0005887|GO:0008543|GO:0040037|GO:0060539|GO:0001571|GO:0016021|GO:0008201|GO:0007166	Mm.35691
A_55_P2005290	3.31043	5.42099	9.08688	4.34357	-8.69758	-6.93209	-6.12894	-7.73766	-1.60871	0.478005	Not Detected	Not Detected	Not Detected	Not Detected	Hcn4	Mus musculus hyperpolarization-activated, cyclic nucleotide-gated K+ 4 (Hcn4), mRNA [NM_001081192]	330953	hyperpolarization-activated, cyclic nucleotide-gated K+ 4	GO:0005515|GO:0005272|GO:0008016|GO:0030552|GO:0034220|GO:0000166|GO:0005249|GO:0043195|GO:0042391|GO:0006810|GO:0034765|GO:0006814|GO:0006813|GO:0006812|GO:0071805|GO:0006811|GO:0005244|GO:0005222|GO:0005267|GO:0001701|GO:0055085|GO:0016020|GO:0005887|GO:0016021|GO:0005216	Mm.151967
A_55_P2009285	8671.4	2004	3422.08	4645.31	2.65745	1.59802	2.42793	2.32502	-0.102907	1.35745	Detected	Detected	Detected	Detected	Fbxo25	Mus musculus F-box protein 25 (Fbxo25), mRNA [NM_025785]	66822	F-box protein 25	GO:0005515|GO:0016567|GO:0005634|GO:0003779|GO:0019005	Mm.37950
A_55_P1996416	69.5321	53.9815	59.8226	61.6669	-4.30499	-3.61625	-3.41011	-3.91011	-0.500002	1.03083	Detected	Detected	Detected	Detected	5033417F24Rik	Mus musculus 11 days pregnant adult female ovary and uterus cDNA, RIKEN full-length enriched library, clone:5033417F24 product:hypothetical protein, full insert sequence. [AK017177]	75995	RIKEN cDNA 5033417F24 gene	GO:0008150|GO:0003674|GO:0005575
A_55_P2136672	248.726	229.069	177.414	209.765	-2.46619	-1.53101	-1.84175	-2.1439	-0.302155	1.18235	Detected	Detected	Detected	Detected	Zfp120	Mus musculus zinc finger protein 120 (Zfp120), transcript variant 1, mRNA [NM_181266]	104348	zinc finger protein 120	GO:0005622|GO:0008150|GO:0006355|GO:0005634|GO:0003676|GO:0003677|GO:0046872|GO:0006351	Mm.485851
A_55_P2130109	362.059	150.458	144.654	270.609	-1.92452	-2.13743	-2.13626	-1.77647	0.359792	1.87073	Detected	Detected	Detected	Detected	Nmt2	Mus musculus N-myristoyltransferase 2 (Nmt2), mRNA [NM_008708]	18108	N-myristoyltransferase 2	GO:0005737|GO:0016746|GO:0005794|GO:0005886|GO:0004379|GO:0018008|GO:0016740|GO:0006499	Mm.65021
A_55_P2076418	89.425	84.4689	38.0258	51.5018	-3.94199	-2.9703	-4.06382	-4.16998	-0.106161	1.35439	Detected	Detected	Detected	Detected	Dmtf1	Mus musculus cyclin D binding myb-like transcription factor 1 (Dmtf1), transcript variant 2, mRNA [NM_001110327]	23857	cyclin D binding myb-like transcription factor 1	GO:0007049|GO:0006355|GO:0005737|GO:0003682|GO:0005634|GO:0003677|GO:0006351	Mm.22480
A_52_P682382	3395.43	22904.1	120258	187882	1.30478	5.11267	7.56304	7.66293	0.0998916	1.56233	Detected	Detected	Detected	Detected	Scd1	Mus musculus stearoyl-Coenzyme A desaturase 1 (Scd1), mRNA [NM_009127]	20249	stearoyl-Coenzyme A desaturase 1	GO:0006629|GO:0005506|GO:0050830|GO:0005783|GO:0004768|GO:0010873|GO:0043231|GO:0050872|GO:0016020|GO:0050873|GO:0006631|GO:0016491|GO:0006633|GO:0016021|GO:0034435|GO:0044130|GO:0016717|GO:0055114	Mm.267377
A_51_P268843	3.28893	3.61701	8.93258	4.25632	-8.70698	-7.51585	-6.15365	-7.76693	-1.61328	0.476494	Not Detected	Not Detected	Not Detected	Not Detected	Rasip1	Mus musculus Ras interacting protein 1 (Rasip1), mRNA [NM_028544]	69903	Ras interacting protein 1	GO:0005515|GO:0007165|GO:0048471|GO:0008284|GO:0005737|GO:0005794|GO:0010507|GO:0048754|GO:0001525|GO:0032319|GO:0017016|GO:0001570	Mm.181396
A_55_P2179676	3.28821	3.34298	3.12461	4.2487	-8.7073	-7.62951	-7.66905	-7.76952	-0.100462	1.35975	Not Detected	Not Detected	Not Detected	Not Detected	Spp2	Mus musculus secreted phosphoprotein 2 (Spp2), mRNA [NM_029269]	75396	secreted phosphoprotein 2	GO:0043234|GO:0003674|GO:0006461|GO:0046849|GO:0005576	Mm.173058
A_51_P110035	2066.68	323.306	495.882	835.381	0.588499	-1.03389	-0.358876	-0.150247	0.20863	1.68464	Detected	Detected	Detected	Detected	Pik3r4	Mus musculus phosphatidylinositol 3 kinase, regulatory subunit, polypeptide 4, p150 (Pik3r4), mRNA [NM_001081309]	75669	phosphatidylinositol 3 kinase, regulatory subunit, polypeptide 4, p150	GO:0016310|GO:0004672|GO:0000166|GO:0016301|GO:0005770|GO:0004674|GO:0006468|GO:0005524|GO:0016740|GO:0016772|GO:0005768	Mm.274830
A_52_P657800	181.801	156.336	89.3227	129.386	-2.91838	-2.08214	-2.83177	-2.841	-0.0092268	1.44852	Detected	Detected	Detected	Detected	Cep152	Mus musculus centrosomal protein 152 (Cep152), mRNA [NM_001081091]	99100	centrosomal protein 152	GO:0051298|GO:0005813|GO:0005737|GO:0019901|GO:0005634	Mm.330545
A_51_P403243	3.28838	17.4184	3.72734	4.22897	-8.70722	-5.24811	-7.41458	-7.77623	-0.36165	1.13458	Not Detected	Not Detected	Not Detected	Detected	Ccdc116	Mus musculus coiled-coil domain containing 116 (Ccdc116), transcript variant 2, mRNA [NM_029779]	76872	coiled-coil domain containing 116	GO:0008150|GO:0003674|GO:0005575	Mm.475763
A_52_P404895	51.7637	38.9945	48.952	67.7948	-4.73073	-4.08545	-3.69943	-3.77343	-0.0740018	1.38492	Detected	Detected	Detected	Detected	Tmem62	Mus musculus transmembrane protein 62 (Tmem62), mRNA [NM_175285]	96957	transmembrane protein 62	GO:0008150|GO:0003674|GO:0016020|GO:0016021|GO:0005575	Mm.315212
A_55_P1957053	285.656	9.40196	16.4307	29.5258	-2.26647	-6.13769	-5.27441	-4.97263	0.301779	1.797	Detected	Detected	Detected	Not Detected	Gareml	Mus musculus GRB2 associated, regulator of MAPK1-like (Gareml), mRNA [NM_001167879]	242915	GRB2 associated, regulator of MAPK1-like	GO:0008150|GO:0003674|GO:0005575	Mm.332287
A_55_P2040170	25877	4469.64	17699.2	26134.3	4.23478	2.75529	4.79867	4.81712	0.018446	1.47657	Detected	Detected	Detected	Detected	Pmp22	Mus musculus peripheral myelin protein 22 (Pmp22), mRNA [NM_008885]	18858	peripheral myelin protein 22	GO:0007049|GO:0008285|GO:0016020|GO:0005886|GO:0043218|GO:0042552|GO:0010977|GO:0007050|GO:0016021|GO:0005923|GO:0030154|GO:0032288	Mm.1237
A_52_P552879	24.6859	30.9861	70.0307	72.4181	-5.79899	-4.4171	-3.18281	-3.67826	-0.495444	1.03409	Detected	Detected	Detected	Detected	Efcab4a	Mus musculus EF-hand calcium binding domain 4A (Efcab4a), mRNA [NM_001025103]	213573	EF-hand calcium binding domain 4A	GO:0005515|GO:0005737|GO:0005509|GO:2001256|GO:0034613	Mm.386851
A_52_P89567	428.284	1908.13	774.288	894.992	-1.68217	1.5273	0.283998	-0.050806	-0.334805	1.15589	Detected	Detected	Detected	Detected	Rhob	Mus musculus ras homolog gene family, member B (Rhob), mRNA [NM_007483]	11852	ras homolog gene family, member B	GO:0005515|GO:0070301|GO:0005886|GO:0007264|GO:0006927|GO:0005634|GO:0015031|GO:0032154|GO:0030154|GO:0005829|GO:0005622|GO:0000910|GO:0000166|GO:0006810|GO:0007155|GO:0043065|GO:0008333|GO:0006915|GO:0007275|GO:0001525|GO:0045786|GO:0005525|GO:0071479|GO:0045766|GO:0016020|GO:0019003|GO:0010008|GO:0005768	Mm.687
A_55_P2039105	23345.1	11342.1	13318.5	19206	4.08623	4.09876	4.38841	4.37273	-0.0156784	1.44206	Detected	Detected	Detected	Detected	Rbck1	Mus musculus RanBP-type and C3HC4-type zinc finger containing 1 (Rbck1), transcript variant 1, mRNA [NM_001083921]	24105	RanBP-type and C3HC4-type zinc finger containing 1	GO:0000209|GO:0005515|GO:0050852|GO:0043130|GO:0042346|GO:2001238|GO:0004842|GO:0043065|GO:0016874|GO:0071797|GO:0032088|GO:0003677|GO:0097039|GO:0046872|GO:0006351|GO:0051092|GO:0003690|GO:0045944|GO:0005080|GO:0043161|GO:0008270|GO:0043123	Mm.182145
A_52_P174915	125.057	444.49	23.7662	21.8354	-3.45815	-0.574641	-4.74189	-5.40794	-0.666048	0.91876	Detected	Detected	Detected	Detected	Gja1	Mus musculus gap junction protein, alpha 1 (Gja1), mRNA [NM_010288]	14609	gap junction protein, alpha 1	GO:0005515|GO:0060044|GO:0046850|GO:0030054|GO:0008016|GO:0060307|GO:0010232|GO:0051259|GO:0005764|GO:0007512|GO:0060371|GO:0001947|GO:0007507|GO:0051924|GO:0043123|GO:0003347|GO:0030500|GO:0005794|GO:0019904|GO:0048487|GO:0030165|GO:0001701|GO:0045844|GO:0045216|GO:0001649|GO:0005921|GO:0045121|GO:0002070|GO:0005922|GO:0010652|GO:0042733|GO:0005882|GO:0045732|GO:0017124|GO:0008285|GO:0005886|GO:…	Mm.378921
A_55_P2120000	3.30666	3.32092	3.09538	4.21114	-8.69922	-7.63906	-7.68261	-7.78233	-0.0997133	1.36046	Not Detected	Not Detected	Not Detected	Not Detected		predicted gene 10192 [Source:MGI Symbol;Acc:MGI:3642867] [ENSMUST00000086672]
A_51_P358243	2304.37	1059.34	525.912	845.339	0.745558	0.678297	-0.274052	-0.13315	0.140902	1.60738	Detected	Detected	Detected	Detected	Tstd3	Mus musculus thiosulfate sulfurtransferase (rhodanese)-like domain containing 3 (Tstd3), mRNA [NM_029840]	77032	thiosulfate sulfurtransferase (rhodanese)-like domain containing 3	GO:0008150|GO:0003674|GO:0004792|GO:0005575	Mm.87238
A_55_P2176320	55.5574	23.1046	12.2678	10.3751	-4.62869	-4.84054	-5.69593	-6.48148	-0.785552	0.845723	Not Detected	Detected	Not Detected	Detected	Pgc	Mus musculus progastricsin (pepsinogen C) (Pgc), mRNA [NM_025973]	109820	progastricsin (pepsinogen C)	GO:0016787|GO:0007586|GO:0006508|GO:0008233|GO:0005634|GO:0005576|GO:0004190	Mm.22957
A_51_P118763	2679.02	1265.98	956.684	1436.28	0.962892	0.935393	0.58917	0.631589	0.0424194	1.50132	Detected	Detected	Detected	Detected	Ahctf1	Mus musculus AT hook containing transcription factor 1 (Ahctf1), mRNA [NM_026375]	226747	AT hook containing transcription factor 1	GO:0003700|GO:0005634|GO:0015031|GO:0051292|GO:0016363|GO:0000910|GO:0005737|GO:0005643|GO:0006810|GO:0000785|GO:0030097|GO:0006355|GO:0031965|GO:0005694|GO:0007275|GO:0003677|GO:0006351|GO:0007049|GO:0007067|GO:0031080|GO:0000777|GO:0000776|GO:0051028|GO:0045893|GO:0000775|GO:0051301	Mm.128165
A_55_P2096515	11.1031	19.0015	14.8636	19.4057	-6.95171	-5.12261	-5.41901	-5.57812	-0.159111	1.30559	Not Detected	Not Detected	Not Detected	Detected		predicted gene 10706 [Source:MGI Symbol;Acc:MGI:3642794] [ENSMUST00000128327]				Mm.411788
A_51_P107782	4665.4	1306.43	1741.17	2376.3	1.76319	0.980769	1.45311	1.35797	-0.0951471	1.36477	Detected	Detected	Detected	Detected	Kdsr	Mus musculus 3-ketodihydrosphingosine reductase (Kdsr), mRNA [NM_027534]	70750	3-ketodihydrosphingosine reductase	GO:0006665|GO:0006629|GO:0047560|GO:0006666|GO:0016020|GO:0005783|GO:0030148|GO:0008152|GO:0016491|GO:0016021|GO:0055114	Mm.458911
A_55_P2206496	14.3225	13.033	13.4931	7.45873	-6.58439	-5.66655	-5.55857	-6.95761	-1.39903	0.552779	Not Detected	Not Detected	Not Detected	Not Detected	1810062O18Rik	Mus musculus 16 days neonate thymus cDNA, RIKEN full-length enriched library, clone:A130021I08 product:unclassifiable, full insert sequence. [AK037495]	75602	RIKEN cDNA 1810062O18 gene		Mm.437061
A_55_P2295245	3.33568	3.33347	3.11715	4.25626	-8.68662	-7.63362	-7.6725	-7.76695	-0.0944481	1.36543	Not Detected	Not Detected	Not Detected	Not Detected		RIKEN cDNA 4930432L08 gene [Source:MGI Symbol;Acc:MGI:1921871] [ENSMUST00000132154]				Mm.444687
A_55_P2048660	2489.05	2297.37	1643.33	1417.73	0.85678	1.79512	1.36968	0.61283	-0.756851	0.862716	Detected	Detected	Detected	Detected
A_55_P2055854	9.0312	3.99165	83.5186	278.473	-7.24968	-7.37366	-2.9287	-1.73515	1.19356	3.33426	Detected	Not Detected	Detected	Not Detected	Ppara	Mus musculus peroxisome proliferator activated receptor alpha (Ppara), transcript variant 1, mRNA [NM_011144]	19013	peroxisome proliferator activated receptor alpha	GO:0010468|GO:0005515|GO:0003700|GO:0006366|GO:0003707|GO:0032403|GO:0004879|GO:0031624|GO:0001103|GO:0032868|GO:0010745|GO:0046982|GO:0019902|GO:0019904|GO:0046321|GO:0000122|GO:0019217|GO:0008544|GO:0042060|GO:0042157|GO:0008270|GO:0045893|GO:0006629|GO:0032091|GO:0051525|GO:0032099|GO:0010871|GO:0005634|GO:0045776|GO:2000678|GO:0046872|GO:0008289|GO:0072366|GO:0072363|GO:0008144|GO:0045944|GO:…	Mm.212789
A_66_P111871	15.8749	4.15281	13.9901	5.2556	-6.43592	-7.31656	-5.50639	-7.46268	-1.95629	0.375666	Not Detected	Not Detected	Not Detected	Not Detected	Gm3336	Mus musculus predicted gene 3336 (Gm3336), mRNA [NM_001195253]	100502950	predicted gene 3336	GO:0008150|GO:0003674|GO:0005575	Mm.52981
A_55_P1965725	45271.8	25496.4	91061.4	127960	5.04172	5.26736	7.16182	7.1088	-0.0530223	1.40521	Detected	Detected	Detected	Detected	Gapdh	Mus musculus glyceraldehyde-3-phosphate dehydrogenase (Gapdh), mRNA [NM_008084]	14433	glyceraldehyde-3-phosphate dehydrogenase	GO:0035605|GO:0005811|GO:0008017|GO:0017148|GO:0005886|GO:0005634|GO:0007275|GO:0004365|GO:0018119|GO:0042802|GO:0005829|GO:0005739|GO:0005737|GO:0071346|GO:0030529|GO:0015630|GO:0070062|GO:0055114	Mm.343110
A_55_P2013591	4415.54	4554.2	2549.14	3425.49	1.68378	2.78233	2.00307	1.88556	-0.11751	1.34378	Detected	Detected	Detected	Detected
A_51_P353914	600.45	56.2534	53.9751	55.588	-1.1947	-3.55678	-3.55851	-4.05983	-0.501327	1.02988	Detected	Detected	Detected	Detected	Icam5	Mus musculus intercellular adhesion molecule 5, telencephalin (Icam5), mRNA [NM_008319]	15898	intercellular adhesion molecule 5, telencephalin	GO:0006909|GO:0005515|GO:0016337|GO:0016020|GO:0005886|GO:0016021|GO:0007155	Mm.4629
A_55_P2115315	3.71915	3.89945	4.10686	4.7804	-8.52963	-7.40738	-7.27469	-7.5994	-0.324713	1.164	Not Detected	Not Detected	Not Detected	Not Detected	Fmr1nb	Mus musculus fragile X mental retardation 1 neighbor (Fmr1nb), transcript variant 1, mRNA [NM_174993]	207854	fragile X mental retardation 1 neighbor	GO:0008150|GO:0003674|GO:0016020|GO:0005730|GO:0016021	Mm.284945
A_55_P2021570	80.2646	46.4443	43.2053	43.3462	-4.09791	-3.83322	-3.87959	-4.4187	-0.53911	1.00326	Detected	Detected	Detected	Detected	C87414	Mus musculus expressed sequence C87414 (C87414), transcript variant 1, mRNA [NM_001164284]	381654	expressed sequence C87414	GO:0008150|GO:0003674|GO:0005575	Mm.326591
A_55_P2322169	439.102	140.029	150.282	204.56	-1.64619	-2.24107	-2.0812	-2.18016	-0.0989523	1.36118	Detected	Detected	Detected	Detected	Chm	Mus musculus choroidermia (Chm), mRNA [NM_018818]	12662	choroidermia	GO:0017137|GO:0005968|GO:0001568|GO:0004663|GO:0006886|GO:0005096	Mm.257316
A_55_P2157992	154393	109524	306519	387305	6.81165	7.37024	8.91289	8.70657	-0.206316	1.26356	Detected	Detected	Detected	Detected
A_55_P1954212	42562.4	64550.6	25902.5	24290.4	4.95269	6.60749	5.34807	4.71156	-0.63651	0.937765	Detected	Detected	Detected	Detected	Snrpd2	Mus musculus small nuclear ribonucleoprotein D2 (Snrpd2), mRNA [NM_026943]	107686	small nuclear ribonucleoprotein D2	GO:0008380|GO:0006397|GO:0019013|GO:0030529|GO:0030532|GO:0005681|GO:0005634|GO:0071013|GO:0019012|GO:0005689	Mm.29135
A_51_P430903	10.3848	13.6936	18.3029	20.3188	-7.0482	-5.59522	-5.11873	-5.51179	-0.393062	1.11014	Not Detected	Not Detected	Detected	Not Detected	Gm3643	Mus musculus adult male testis cDNA, RIKEN full-length enriched library, clone:4931419M04 product:hypothetical protein, full insert sequence. [AK029875]	100042057	predicted gene 3643		Mm.489022
A_55_P1993636	9652.05	7111.59	7205.71	6834.85	2.81202	3.42531	3.5022	2.88216	-0.620038	0.948533	Detected	Detected	Detected	Detected	Rab9	Mus musculus RAB9, member RAS oncogene family (Rab9), mRNA [NM_019773]	56382	RAB9, member RAS oncogene family	GO:0005886|GO:0005770|GO:0007264|GO:0003924|GO:0031410|GO:0005525|GO:0015031|GO:0005764|GO:0045335|GO:0006184|GO:0045921|GO:0000166|GO:0016020|GO:0006810|GO:0019003|GO:0005768	Mm.25306
A_55_P2085771	3.60933	8.4691	3.54185	4.74307	-8.57287	-6.28844	-7.48823	-7.61071	-0.122488	1.33915	Not Detected	Not Detected	Not Detected	Not Detected	Pcnxl2	Mus musculus pecanex-like 2 (Drosophila) (Pcnxl2), mRNA [NM_175561]	270109	pecanex-like 2 (Drosophila)	GO:0008150|GO:0003674|GO:0016020|GO:0016021|GO:0005575	Mm.145535
A_55_P2157215	3.59382	3.7634	8.14046	4.73358	-8.57908	-7.45861	-6.28762	-7.61361	-1.32599	0.581488	Not Detected	Not Detected	Not Detected	Not Detected		predicted gene, 21966 [Source:MGI Symbol;Acc:MGI:5439435] [ENSMUST00000179680]				Mm.380011
A_55_P2094474	125.262	72.1201	327.89	339.78	-3.45579	-3.19832	-0.955659	-1.44808	-0.49242	1.03626	Detected	Detected	Detected	Detected	Gm13476	Mus musculus predicted gene 13476 (Gm13476), transcript variant 1, mRNA [NM_001177394]	433424	predicted gene 13476		Mm.441408
A_55_P1953683	5460.38	1079.93	1619.16	2289.32	1.99019	0.706076	1.3483	1.30416	-0.0441322	1.4139	Detected	Detected	Detected	Detected	Nsmaf	Mus musculus neutral sphingomyelinase (N-SMase) activation associated factor (Nsmaf), mRNA [NM_010945]	18201	neutral sphingomyelinase (N-SMase) activation associated factor	GO:0016230|GO:0043065|GO:0005123|GO:0043085	Mm.3059
A_51_P117581	3.05258	13.9302	191.509	423.905	-8.81457	-5.5705	-1.73146	-1.12894	0.602519	2.2135	Detected	Not Detected	Detected	Not Detected	Cables1	Mus musculus CDK5 and Abl enzyme substrate 1 (Cables1), transcript variant 2, mRNA [NM_022021]	63955	CDK5 and Abl enzyme substrate 1	GO:0005515|GO:0007049|GO:0005737|GO:0000082|GO:0051726|GO:0016538|GO:0005634|GO:0042995|GO:0051302|GO:0051301|GO:0007399	Mm.40717
A_55_P2011455	3.53502	3.69707	4.88403	4.68671	-8.60288	-7.48427	-7.02466	-7.62796	-0.603306	0.959598	Not Detected	Not Detected	Not Detected	Not Detected		RIKEN cDNA B430319F04 gene [Source:MGI Symbol;Acc:MGI:3588258] [ENSMUST00000098108]				Mm.3238
A_55_P1958185	15.4463	9.09151	13.7394	6.93614	-6.47541	-6.18613	-5.53249	-7.0624	-1.52992	0.504837	Not Detected	Not Detected	Not Detected	Not Detected	Hoxd11	Mus musculus homeobox D11 (Hoxd11), transcript variant 1, mRNA [NM_008273]	15431	homeobox D11	GO:0001656|GO:0007389|GO:0001658|GO:0006355|GO:0010720|GO:0003700|GO:0032330|GO:0009954|GO:0005634|GO:0007275|GO:0030326|GO:0001759|GO:0009953|GO:0009952|GO:0003677|GO:0006351|GO:0043565|GO:0001501|GO:0048589|GO:0060351|GO:0060272|GO:0032332|GO:0035115|GO:0042733	Mm.207763
A_51_P111669	185.963	3.16519	2.95923	12.722	-2.88572	-7.70836	-7.74751	-6.18728	1.56022	4.29909	Not Detected	Detected	Not Detected	Not Detected	Gpr149	Mus musculus G protein-coupled receptor 149 (Gpr149), mRNA [NM_177346]	229357	G protein-coupled receptor 149	GO:0005886|GO:0004930|GO:0060280|GO:0005575|GO:0060206|GO:0001546|GO:0001547|GO:0003674|GO:0007165|GO:0007186|GO:0016020|GO:0004871|GO:0016021	Mm.95181
A_55_P2064542	360.921	718.23	259.192	352.711	-1.92906	0.117654	-1.29485	-1.39419	-0.0993442	1.36081	Detected	Detected	Detected	Detected	Uba3	Mus musculus ubiquitin-like modifier activating enzyme 3 (Uba3), transcript variant 1, mRNA [NM_011666]	22200	ubiquitin-like modifier activating enzyme 3	GO:0005515|GO:0016922|GO:0046982|GO:0016881|GO:0045116|GO:0016874|GO:0005634|GO:0008641|GO:0003824|GO:0005524|GO:0007049|GO:0000166|GO:0007113|GO:0051726|GO:0000278|GO:0045892|GO:0019781|GO:0006464	Mm.277626
A_51_P132400	3.48032	3.63217	3.42383	4.63091	-8.62538	-7.50981	-7.53712	-7.64524	-0.108123	1.35255	Not Detected	Not Detected	Not Detected	Not Detected	Krtap14	Mus musculus keratin associated protein 14 (Krtap14), mRNA [NM_013707]	23927	keratin associated protein 14	GO:0005882	Mm.3502
A_55_P2247000	3.46672	3.61586	3.41026	4.61682	-8.63102	-7.51631	-7.54285	-7.64964	-0.106787	1.35381	Not Detected	Not Detected	Not Detected	Not Detected	AU041480	AU041480 Mouse four-cell-embryo cDNA Mus musculus cDNA clone J1002G12 3'. [AU041480]	106725	expressed sequence AU041480		Mm.426739
A_51_P211506	37.9815	30.6753	20.5326	23.2157	-5.17737	-4.43164	-4.95288	-5.31951	-0.366628	1.13067	Detected	Detected	Detected	Detected	Muc20	Mus musculus mucin 20 (Muc20), transcript variant 2, mRNA [NM_146071]	224116	mucin 20	GO:0005515|GO:0000187|GO:0048012|GO:0009925|GO:0016020|GO:0005886|GO:0051260|GO:0005576|GO:0042995	Mm.153301
A_52_P201185	3.44213	3.58535	10.1447	4.58554	-8.6413	-7.52853	-5.97007	-7.65945	-1.68937	0.452013	Not Detected	Not Detected	Not Detected	Not Detected		RIKEN cDNA 1700016G14 gene [Source:MGI Symbol;Acc:MGI:1916676] [ENSMUST00000136906]				Mm.390564
A_55_P1994020	700.031	78.3862	20.7843	40.0303	-0.973323	-3.07812	-4.9353	-4.53352	0.401789	1.92599	Detected	Detected	Detected	Detected	Casc4	Mus musculus cancer susceptibility candidate 4 (Casc4), transcript variant 3, mRNA [NM_001205369]	319996	cancer susceptibility candidate 4	GO:0008150|GO:0003674|GO:0016020|GO:0016021|GO:0005575	Mm.292109
A_55_P2083149	327.991	307.009	359.186	388.111	-2.06709	-1.10851	-0.824141	-1.25621	-0.432072	1.08053	Detected	Detected	Detected	Detected
A_55_P2186051	8.34564	21.2591	65.1249	43.3248	-7.36358	-4.96064	-3.28759	-4.41941	-1.13182	0.665257	Detected	Not Detected	Detected	Detected		Mus musculus killer cell lectin-like receptor subfamily A (Klra-ps1) pseudogene mRNA, complete sequence. [AY860976]				Mm.439712
A_65_P08521	347.742	166.235	106.648	148.611	-1.98272	-1.99356	-2.57602	-2.64114	-0.0651225	1.39347	Detected	Detected	Detected	Detected	Ssrp1	Mus musculus structure specific recognition protein 1 (Ssrp1), transcript variant 1, mRNA [NM_182990]	20833	structure specific recognition protein 1	GO:0006260|GO:0008150|GO:0006355|GO:0005737|GO:0006281|GO:0005694|GO:0003682|GO:0005634|GO:0003677|GO:0006974|GO:0006351	Mm.219793
A_55_P2027930	377.281	320.383	268.179	278.484	-1.8651	-1.04699	-1.24568	-1.73509	-0.48941	1.03843	Detected	Detected	Detected	Detected	Nfx1	Mus musculus nuclear transcription factor, X-box binding 1 (Nfx1), mRNA [NM_023739]	74164	nuclear transcription factor, X-box binding 1	GO:0005515|GO:0006355|GO:0003700|GO:0016874|GO:0005634|GO:0000122|GO:0005575|GO:0003676|GO:0003677|GO:0006351|GO:0046872|GO:0045347|GO:0008270	Mm.247456
A_51_P306017	3.2503	2.99458	2.81726	4.31762	-8.72403	-7.78829	-7.81844	-7.7463	0.072136	1.53256	Not Detected	Not Detected	Not Detected	Not Detected	Dll1	Mus musculus delta-like 1 (Drosophila) (Dll1), mRNA [NM_007865]	13388	delta-like 1 (Drosophila)	GO:0005515|GO:0007368|GO:0007386|GO:0005886|GO:0001757|GO:0001756|GO:0007267|GO:0005112|GO:0070986|GO:0030154|GO:0001947|GO:0061314|GO:0050767|GO:0007154|GO:0009912|GO:0007219|GO:0045638|GO:0045944|GO:0009887|GO:0042475|GO:0045747|GO:0048839|GO:0042472|GO:0042491|GO:0005509|GO:0007275|GO:0031410|GO:0001701|GO:0007399|GO:0045608|GO:0045665|GO:0016020|GO:0016021|GO:0045596	Mm.4875
A_52_P418489	1177.09	61.8463	127.631	743.465	-0.223594	-3.42003	-2.31689	-0.318416	1.99847	5.82509	Detected	Detected	Detected	Detected	Tinagl1	Mus musculus tubulointerstitial nephritis antigen-like 1 (Tinagl1), transcript variant 1, mRNA [NM_023476]	94242	tubulointerstitial nephritis antigen-like 1	GO:0031012|GO:0006955|GO:0005737|GO:0043236|GO:0006508|GO:0030247|GO:0005576|GO:0008234|GO:0005044	Mm.15801
A_55_P2071447	3.35226	3.4666	3.26491	4.44353	-8.67946	-7.57713	-7.60568	-7.70483	-0.0991457	1.361	Not Detected	Not Detected	Not Detected	Not Detected	Il21r	Mus musculus interleukin 21 receptor (Il21r), mRNA [NM_021887]	60504	interleukin 21 receptor	GO:0004896|GO:0016020|GO:0019221|GO:0016021|GO:0004888	Mm.155643
A_55_P1958932	49.8987	6.6194	11.4363	19.6609	-4.78367	-6.64395	-5.79718	-5.55928	0.237894	1.71916	Not Detected	Detected	Not Detected	Not Detected
A_51_P482611	3.33663	3.44395	7.02309	4.41282	-8.68621	-7.58658	-6.50062	-7.71483	-1.21421	0.62833	Not Detected	Not Detected	Not Detected	Not Detected	Dusp21	Mus musculus dual specificity phosphatase 21 (Dusp21), mRNA [NM_028568]	73547	dual specificity phosphatase 21	GO:0033365|GO:0006626|GO:0005743|GO:0005634|GO:0035335|GO:0005739|GO:0016791|GO:0005758|GO:0005737|GO:0006470|GO:0016787|GO:0016020|GO:0031314|GO:0016311|GO:0005759|GO:0006612|GO:0004721|GO:0008138|GO:0017017|GO:0004725|GO:0019898	Mm.159027
A_55_P2040161	3393.1	1377.01	1765.28	2742.98	1.30379	1.05667	1.47295	1.56499	0.0920401	1.55385	Detected	Detected	Detected	Detected	Upf3a	Mus musculus UPF3 regulator of nonsense transcripts homolog A (yeast) (Upf3a), mRNA [NM_025924]	67031	UPF3 regulator of nonsense transcripts homolog A (yeast)	GO:0006986|GO:0005737|GO:0005886|GO:0045727|GO:0005634|GO:0003729|GO:0035145	Mm.44858
A_51_P355151	10995.1	4776.16	4262.53	8008.24	2.99998	2.85099	2.74477	3.11073	0.365968	1.87875	Detected	Detected	Detected	Detected	Camk2n2	Mus musculus calcium/calmodulin-dependent protein kinase II inhibitor 2 (Camk2n2), mRNA [NM_028420]	73047	calcium/calmodulin-dependent protein kinase II inhibitor 2	GO:0016310|GO:0005737|GO:0019901|GO:0016301|GO:0008427|GO:0004860|GO:0005634|GO:0006469|GO:0005575|GO:0016740	Mm.425977
A_66_P116360	726.887	1072.41	210.606	300.062	-0.919011	0.696	-1.59432	-1.62742	-0.0330968	1.42475	Detected	Detected	Detected	Detected
A_55_P2013470	4.31086	3.404	4.44304	4.35576	-8.31662	-7.60342	-7.16118	-7.73361	-0.572429	0.980357	Not Detected	Not Detected	Not Detected	Not Detected	Gm14743	Mus musculus predicted gene 14743 (Gm14743), mRNA [NM_001126321]	236874	predicted gene 14743	GO:0008150|GO:0003674|GO:0005575	Mm.302208
A_51_P498403	3854.71	1041.39	1401.31	2207.54	1.48781	0.653649	1.13983	1.25169	0.111857	1.57534	Detected	Detected	Detected	Detected	Cnpy3	Mus musculus canopy 3 homolog (zebrafish) (Cnpy3), mRNA [NM_028065]	72029	canopy 3 homolog (zebrafish)	GO:0005783|GO:0045087|GO:0005102	Mm.240325
A_55_P2357303	3.30277	3.38712	3.17948	4.32971	-8.70092	-7.61059	-7.64394	-7.74227	-0.0983314	1.36176	Not Detected	Not Detected	Not Detected	Not Detected	5430401H09Rik	PREDICTED: Mus musculus RIKEN cDNA 5430401H09 gene (5430401H09Rik), misc_RNA [XR_105468]	100504461	RIKEN cDNA 5430401H09 gene		Mm.383841
A_55_P2041422	336.083	26.9462	20.0963	35.6077	-2.03193	-4.61864	-4.98387	-4.70242	0.281448	1.77185	Detected	Detected	Detected	Detected	Il1rap	Mus musculus interleukin 1 receptor accessory protein (Il1rap), transcript variant 1, mRNA [NM_008364]	16180	interleukin 1 receptor accessory protein	GO:0005515|GO:0005149|GO:0005886|GO:0019221|GO:0005576|GO:0042094|GO:0007165|GO:0043234|GO:0005737|GO:0016020|GO:0004908|GO:0004871|GO:0016021	Mm.253424
A_51_P460643	41.9766	19.558	23.5307	34.4815	-5.03309	-5.08096	-4.75625	-4.74878	0.0074697	1.46538	Detected	Detected	Detected	Detected	Hoxb3	Mus musculus homeobox B3 (Hoxb3), transcript variant 1, mRNA [NM_001079869]	15410	homeobox B3	GO:0006355|GO:0003700|GO:0051216|GO:0021546|GO:0060216|GO:0048704|GO:0005634|GO:0007275|GO:0000122|GO:0030878|GO:0009952|GO:0000979|GO:0003677|GO:0006351|GO:0043565|GO:0050767|GO:0021615|GO:0060324	Mm.342481
A_51_P233101	19201.4	4411.34	8181.58	14036.1	3.80432	2.73635	3.68544	3.92032	0.234881	1.71557	Detected	Detected	Detected	Detected	Ltbp3	Mus musculus latent transforming growth factor beta binding protein 3 (Ltbp3), mRNA [NM_008520]	16998	latent transforming growth factor beta binding protein 3	GO:0060430|GO:0001501|GO:0046849|GO:0019838|GO:0045780|GO:0060349|GO:0005509|GO:0005578|GO:0007179|GO:0005576|GO:0032331|GO:0030502	Mm.182396
A_55_P2002472	3838.01	1927.54	1229.73	1687.76	1.48154	1.5419	0.951391	0.864358	-0.0870332	1.37247	Detected	Detected	Detected	Detected	Zfp777	Mus musculus zinc finger protein 777 (Zfp777), mRNA [NM_001081382]	72306	zinc finger protein 777	GO:0008150|GO:0003674|GO:0005575|GO:0046872	Mm.381553
A_55_P2322620	134.474	109.135	74.7357	77.3632	-3.35342	-2.60068	-3.089	-3.58296	-0.493958	1.03516	Detected	Detected	Detected	Detected		Mus musculus adult male corpora quadrigemina cDNA, RIKEN full-length enriched library, clone:B230343F10 product:unclassifiable, full insert sequence. [AK046125]				Mm.487143
A_52_P370935	1153.8	1542.8	2015.45	3060.95	-0.252418	1.22069	1.66416	1.72323	0.0590678	1.51874	Detected	Detected	Detected	Detected	Glcci1	Mus musculus glucocorticoid induced transcript 1 (Glcci1), transcript variant 1, mRNA [NM_133236]	170772	glucocorticoid induced transcript 1	GO:0005515|GO:0005737	Mm.210787
A_51_P418016	62.018	51.1582	45.5199	63.9886	-4.46998	-3.69375	-3.8043	-3.85679	-0.0524888	1.40573	Detected	Detected	Detected	Detected	Ccnj	Mus musculus cyclin J (Ccnj), mRNA [NM_172839]	240665	cyclin J	GO:0008150|GO:0003674|GO:0005634|GO:0005575	Mm.309
A_55_P2178553	1450.15	426.197	841.083	1229.11	0.0773897	-0.635272	0.403376	0.406856	0.00347995	1.46134	Detected	Detected	Detected	Detected	Apoa2	Mus musculus apolipoprotein A-II (Apoa2), mRNA [NM_013474]	11807	apolipoprotein A-II	GO:0060192|GO:0030300|GO:0018206|GO:0030301|GO:0010903|GO:0005615|GO:0042803|GO:0034361|GO:0015759|GO:0006457|GO:0034364|GO:0006810|GO:0055102|GO:0006656|GO:0042632|GO:0033344|GO:0046982|GO:0043691|GO:0045416|GO:0034366|GO:0043085|GO:0034370|GO:0034374|GO:0034375|GO:0042157|GO:0005319|GO:0008035|GO:0032375|GO:0050996|GO:0050995|GO:0060695|GO:0031100|GO:0017127|GO:0010873|GO:0042627|GO:0060228|GO:…	Mm.389209
A_52_P681557	3.28233	3.33344	6.06694	7.33423	-8.70988	-7.63364	-6.71176	-6.98189	-0.270131	1.20888	Not Detected	Not Detected	Not Detected	Not Detected	Naaladl2	Mus musculus 10, 11 days embryo whole body cDNA, RIKEN full-length enriched library, clone:2810043G22 product:unclassifiable, full insert sequence. [AK012899]	635702	N-acetylated alpha-linked acidic dipeptidase-like 2	GO:0008150|GO:0003674|GO:0005575	Mm.448351
A_52_P375876	24214.7	5802.36	7603.81	12910	4.139	3.13178	3.57978	3.79966	0.219884	1.69783	Detected	Detected	Detected	Detected	Arf3	Mus musculus ADP-ribosylation factor 3 (Arf3), mRNA [NM_007478]	11842	ADP-ribosylation factor 3	GO:0005622|GO:0005737|GO:0005794|GO:0000166|GO:0007264|GO:0006810|GO:0016192|GO:0015031|GO:0005525	Mm.221298
A_55_P2026525	3.28338	3.32341	5.3666	4.22003	-8.70942	-7.63798	-6.88872	-7.77928	-0.890565	0.78635	Not Detected	Not Detected	Not Detected	Not Detected	Erc2	Mus musculus adult male olfactory brain cDNA, RIKEN full-length enriched library, clone:6430531D06 product:similar to ELKS [Homo sapiens], full insert sequence. [AK032385]	238988	ELKS/RAB6-interacting/CAST family member 2	GO:0043005|GO:0030054|GO:0045202|GO:0014069|GO:0030165|GO:0032403|GO:0030426|GO:0042734|GO:0043234|GO:0005737|GO:0016020|GO:0043195|GO:0043025|GO:0005856	Mm.318004
A_55_P2150555	2134.19	496.628	1396.52	2480.25	0.634872	-0.414626	1.13489	1.41973	0.284844	1.77602	Detected	Detected	Detected	Detected	Pcgf5	Mus musculus polycomb group ring finger 5 (Pcgf5), mRNA [NM_029508]	76073	polycomb group ring finger 5	GO:0031519|GO:0008150|GO:0003674|GO:0006355|GO:0005813|GO:0008270|GO:0005634|GO:0046872|GO:0006351	Mm.381165
A_55_P2415387	24.1364	23.8981	24.1492	31.1973	-5.83146	-4.79183	-4.71882	-4.89319	-0.174366	1.29185	Detected	Detected	Detected	Detected	Lrriq4	Mus musculus leucine-rich repeats and IQ motif containing 4 (Lrriq4), mRNA [NM_026668]	68307	leucine-rich repeats and IQ motif containing 4	GO:0008150|GO:0003674|GO:0005575	Mm.389425
A_51_P291501	54.606	70.4462	312.965	429.259	-4.65361	-3.2322	-1.02287	-1.11083	-0.0879622	1.37159	Detected	Detected	Detected	Detected	Ccno	Mus musculus cyclin O (Ccno), mRNA [NM_001081062]	218630	cyclin O	GO:0004844|GO:0007049|GO:0019901|GO:0006284|GO:0051726|GO:0005654|GO:0005634|GO:0000079|GO:0051301	Mm.25457
A_55_P2092557	1101.49	58.462	65.8197	116.563	-0.319361	-3.50122	-3.27228	-2.99157	0.280714	1.77095	Detected	Detected	Detected	Detected
A_55_P2028511	8228.94	3230.71	1978.05	2633.23	2.58189	2.28699	1.63713	1.50608	-0.131052	1.33123	Detected	Detected	Detected	Detected	Gm15466	PREDICTED: Mus musculus predicted gene 15466 (Gm15466), mRNA [XM_003085343]	100504173	predicted gene 15466
A_52_P535907	2475.62	818.83	607.097	970.399	0.848977	0.306773	-0.066946	0.065897	0.132843	1.59842	Detected	Detected	Detected	Detected	Sde2	Mus musculus SDE2 telomere maintenance homolog (S. pombe) (Sde2), mRNA [NM_145943]	208768	SDE2 telomere maintenance homolog (S. pombe)	GO:0008150|GO:0003674|GO:0005575	Mm.272625
A_66_P108468	114.905	275.219	13462.1	17722.6	-3.58031	-1.26621	4.40388	4.25677	-0.147116	1.31649	Detected	Detected	Detected	Detected	2610528A11Rik	Mus musculus RIKEN cDNA 2610528A11 gene (2610528A11Rik), mRNA [NM_001206684]	70045	RIKEN cDNA 2610528A11 gene	GO:0008150|GO:0003674|GO:0005575	Mm.271619
A_55_P2058671	6.48448	5.16006	25.0157	21.3069	-7.72761	-7.00326	-4.66797	-5.44329	-0.775322	0.85174	Detected	Not Detected	Detected	Not Detected	Zfyve28	Mus musculus zinc finger, FYVE domain containing 28 (Zfyve28), mRNA [NM_001015039]	231125	zinc finger, FYVE domain containing 28	GO:0005737|GO:0016020|GO:0031901|GO:0007175|GO:0042059|GO:0032266|GO:0046872|GO:0005829|GO:0005768	Mm.113388
A_51_P130447	3.30215	3.67636	13.4075	11.1292	-8.70119	-7.49237	-5.56776	-6.38026	-0.812506	0.830068	Not Detected	Not Detected	Not Detected	Not Detected	C920006O11Rik	Mus musculus RIKEN cDNA C920006O11 gene (C920006O11Rik), long non-coding RNA [NR_040401]	320295	RIKEN cDNA C920006O11 gene	GO:0008150|GO:0003674|GO:0005575	Mm.131285
(+)E1A_r60_a20	627.364	646.612	590.55	537.217	-1.13144	-0.0338917	-0.106813	-0.787175	-0.680362	0.90969	Detected	Detected	Detected	Detected		Unknown
A_55_P1973950	8.33469	7.45943	7.48441	17.4228	-7.36547	-6.47158	-6.40884	-5.73363	0.675207	2.32788	Not Detected	Not Detected	Not Detected	Not Detected	Krt74	Mus musculus keratin 74 (Krt74), non-coding RNA [NR_033444]	406222	keratin 74	GO:0005882|GO:0008150|GO:0003674|GO:0005198|GO:0045095	Mm.359153
A_51_P275123	1007.79	65.7304	161.07	467.953	-0.447614	-3.33216	-1.98118	-0.986317	0.994867	2.90528	Detected	Detected	Detected	Detected	Psd3	Mus musculus pleckstrin and Sec7 domain containing 3 (Psd3), transcript variant 1, mRNA [NM_030263]	234353	pleckstrin and Sec7 domain containing 3	GO:0005622|GO:0005085|GO:0005086|GO:0050790|GO:0030054|GO:0016020|GO:0005886|GO:0045211|GO:0030182|GO:0045202|GO:0032012|GO:0032011	Mm.32525
A_65_P06115	3.3163	3.31945	3.0993	4.84684	-8.69502	-7.6397	-7.68079	-7.57949	0.101295	1.56385	Not Detected	Not Detected	Not Detected	Not Detected	Zscan4a	Mus musculus zinc finger and SCAN domain containing 4A (Zscan4a), non-coding RNA [NR_033707]	434555	zinc finger and SCAN domain containing 4A		Mm.379679
A_51_P125446	1247.89	2218.57	909.008	1259.37	-0.139323	1.74477	0.515421	0.441947	-0.0734739	1.38543	Detected	Detected	Detected	Detected	Lzic	Mus musculus leucine zipper and CTNNBIP1 domain containing (Lzic), mRNA [NM_026963]	69151	leucine zipper and CTNNBIP1 domain containing	GO:0003674|GO:0008013|GO:0005575|GO:0007417	Mm.464434
A_51_P117995	8747.74	3078.66	4466.28	7652.07	2.6701	2.21744	2.81213	3.0451	0.232967	1.7133	Detected	Detected	Detected	Detected	Pfkm	Mus musculus phosphofructokinase, muscle (Pfkm), transcript variant 2, mRNA [NM_021514]	18642	phosphofructokinase, muscle	GO:0005515|GO:0003824|GO:0051259|GO:0008443|GO:0046872|GO:0006096|GO:0046716|GO:0005829|GO:0042802|GO:0005737|GO:0016324|GO:0000166|GO:0051289|GO:0016301|GO:0032024|GO:0019900|GO:0006002|GO:0070061|GO:0003872|GO:0016208|GO:0070095|GO:0042593|GO:0008022|GO:0005524|GO:0016310|GO:0030388|GO:0008152|GO:0046835|GO:0030246|GO:0016740|GO:0005945	Mm.272582
A_55_P2062627	72.9138	73.707	45.1702	39.1414	-4.23648	-3.16692	-3.81543	-4.56591	-0.750482	0.866533	Detected	Detected	Detected	Detected	Tmem238	Mus musculus transmembrane protein 238 (Tmem238), mRNA [NM_029384]	664968	transmembrane protein 238	GO:0008150|GO:0003674|GO:0016020|GO:0016021|GO:0005575	Mm.292837
A_51_P467668	734.513	107.527	230.225	400.031	-0.903954	-2.62209	-1.46583	-1.21257	0.253261	1.73757	Detected	Detected	Detected	Detected	Ick	Mus musculus intestinal cell kinase (Ick), transcript variant 2, mRNA [NM_019987]	56542	intestinal cell kinase	GO:0000287|GO:0007275|GO:0005524|GO:0046872|GO:0007243|GO:0043231|GO:0007165|GO:0016310|GO:0005737|GO:0004672|GO:0000166|GO:0004674|GO:0016301|GO:0006468|GO:0016740|GO:0016772|GO:0004693	Mm.288719
A_55_P2056739	47251.5	1906.14	1879.92	7112.51	5.10347	1.52579	1.56373	2.93961	1.37588	3.78341	Detected	Detected	Detected	Detected	Col16a1	Mus musculus collagen, type XVI, alpha 1 (Col16a1), mRNA [NM_028266]	107581	collagen, type XVI, alpha 1	GO:0005581|GO:0005178|GO:0071230|GO:0005578|GO:0005576|GO:0007155	Mm.41860
A_55_P1956898	11905.3	14755.1	13620.8	15597.5	3.11472	4.47828	4.42079	4.07249	-0.348305	1.14512	Detected	Detected	Detected	Detected
A_55_P2136358	9.02391	3.95817	8.41171	4.76121	-7.25085	-7.38581	-6.24033	-7.60521	-1.36488	0.566021	Not Detected	Not Detected	Not Detected	Not Detected	Ccdc79	Mus musculus coiled-coil domain containing 79 (Ccdc79), mRNA [NM_180958]	320022	coiled-coil domain containing 79	GO:0008150|GO:0003682|GO:0005575|GO:0003677	Mm.249775
ETG08_142674	4.25247	5.50144	5.68532	4.33434	-8.3363	-6.91084	-6.80549	-7.74072	-0.935238	0.762374	Not Detected	Not Detected	Not Detected	Not Detected		Unknown
A_52_P502228	3.74868	4.2534	4.66814	4.76947	-8.51821	-7.28203	-7.08988	-7.60271	-0.512828	1.02171	Not Detected	Not Detected	Not Detected	Not Detected	Zic4	Mus musculus zinc finger protein of the cerebellum 4 (Zic4), mRNA [NM_009576]	22774	zinc finger protein of the cerebellum 4	GO:0005634|GO:0003676|GO:0003677|GO:0046872	Mm.8062
A_55_P2083063	156.105	90.5806	51.2494	76.7528	-3.13823	-2.86952	-3.63327	-3.59439	0.0388776	1.49763	Detected	Detected	Detected	Detected	Mob1b	Mus musculus MOB kinase activator 1B (Mob1b), mRNA [NM_026735]	68473	MOB kinase activator 1B	GO:0016310|GO:0019209|GO:0005737|GO:0046777|GO:0016301|GO:0005634|GO:0035329|GO:0043085|GO:0019900|GO:0046872|GO:0016740|GO:0042327	Mm.35764
A_51_P346272	92.8086	38.7611	75.0973	130.716	-3.88841	-4.09411	-3.08204	-2.82625	0.255795	1.74062	Detected	Detected	Detected	Detected	Arhgap33	Mus musculus Rho GTPase activating protein 33 (Arhgap33), mRNA [NM_178252]	233071	Rho GTPase activating protein 33	GO:0005515|GO:0005886|GO:0015031|GO:0032855|GO:0005100|GO:0005622|GO:0007165|GO:0005737|GO:0007154|GO:0016020|GO:0006810|GO:0035091|GO:0030675|GO:0005096	Mm.190704
A_51_P229990	70.7141	7.04367	15.0184	6.64828	-4.28067	-6.55432	-5.40407	-7.12356	-1.71949	0.442675	Not Detected	Detected	Not Detected	Not Detected	Rab30	Mus musculus RAB30, member RAS oncogene family (Rab30), mRNA [NM_029494]	75985	RAB30, member RAS oncogene family	GO:0005802|GO:0005801|GO:0005737|GO:0005794|GO:0016020|GO:0000166|GO:0007264|GO:0031985|GO:0007030|GO:0015031|GO:0005525	Mm.389966
A_52_P184368	3.67163	3.84705	3.58148	4.7641	-8.54818	-7.4269	-7.47217	-7.60433	-0.132162	1.3302	Not Detected	Not Detected	Not Detected	Not Detected	Ncam2	Mus musculus neural cell adhesion molecule 2 (Ncam2), transcript variant 2, mRNA [NM_010954]	17968	neural cell adhesion molecule 2	GO:0030424|GO:0016020|GO:0005886|GO:0031225|GO:0016021|GO:0007155	Mm.433941
A_52_P819011	184.927	86.9171	72.4485	121.775	-2.89379	-2.92908	-3.13384	-2.92846	0.205381	1.68085	Detected	Detected	Detected	Detected	Cbl	Mus musculus Casitas B-lineage lymphoma (Cbl), mRNA [NM_007619]	12402	Casitas B-lineage lymphoma	GO:0005515|GO:0043066|GO:0017124|GO:0004842|GO:0005886|GO:0023051|GO:0016874|GO:0005509|GO:0005634|GO:0014068|GO:0046872|GO:0016600|GO:0005737|GO:0046875|GO:0016020|GO:0001784|GO:0008270|GO:0004871|GO:0007166	Mm.266871
A_51_P390715	1063.58	382.173	890.359	1680.08	-0.369887	-0.792567	0.485514	0.857775	0.372261	1.88697	Detected	Detected	Detected	Detected	Tgfb1	Mus musculus transforming growth factor, beta 1 (Tgfb1), mRNA [NM_011577]	21803	transforming growth factor, beta 1	GO:0005515|GO:0008219|GO:0002513|GO:0006796|GO:0005615|GO:0007406|GO:0005114|GO:0006754|GO:0010763|GO:0007173|GO:0000165|GO:0002062|GO:0006611|GO:0016202|GO:0009887|GO:0007179|GO:0017015|GO:0000060|GO:0010800|GO:0022408|GO:0009986|GO:0002460|GO:0006952|GO:0000122|GO:0005160|GO:0007182|GO:0007183|GO:0010936|GO:0001501|GO:0007519|GO:0007184|GO:0002028|GO:0016049|GO:0019899|GO:0008083|GO:0007093|GO:…	Mm.248380
A_55_P2093829	10.1452	3.79547	8.45081	4.99251	-7.08188	-7.44637	-6.23364	-7.53677	-1.30313	0.590773	Not Detected	Not Detected	Not Detected	Not Detected		olfactory receptor 625, pseudogene 1 [Source:MGI Symbol;Acc:MGI:3030459] [ENSMUST00000098195]
A_51_P492087	1684.51	1589.4	881.8	1203.6	0.293513	1.26362	0.471579	0.376608	-0.0949707	1.36494	Detected	Detected	Detected	Detected	Pole3	Mus musculus polymerase (DNA directed), epsilon 3 (p17 subunit) (Pole3), mRNA [NM_021498]	59001	polymerase (DNA directed), epsilon 3 (p17 subunit)	GO:0043565|GO:0005622|GO:0005515|GO:0008622|GO:0046982|GO:0043966|GO:0003887|GO:0016779|GO:0005671|GO:0005634|GO:0003677|GO:0016740	Mm.27444
A_52_P131353	6.77368	6.17221	7.55786	4.72818	-7.66466	-6.74486	-6.39475	-7.61525	-1.2205	0.625598	Not Detected	Not Detected	Not Detected	Not Detected	Camk1d	Mus musculus calcium/calmodulin-dependent protein kinase ID (Camk1d), mRNA [NM_177343]	227541	calcium/calmodulin-dependent protein kinase ID	GO:0005516|GO:0005634|GO:0003824|GO:0060267|GO:0005737|GO:0050766|GO:0006954|GO:0000166|GO:0016301|GO:0004683|GO:0016772|GO:0043066|GO:0043065|GO:0071622|GO:0005524|GO:0007399|GO:0016310|GO:0032793|GO:0004672|GO:0004674|GO:0008152|GO:0010976|GO:0090023|GO:0050773|GO:0006468|GO:0016740	Mm.191949
A_55_P1956482	1919.97	1476.33	869.056	1420.79	0.482266	1.15715	0.450576	0.615936	0.16536	1.63486	Detected	Detected	Detected	Detected	Dmtn	Mus musculus 6 days neonate spleen cDNA, RIKEN full-length enriched library, clone:F420001J19 product:erythrocyte protein band 4.9, full insert sequence. [AK165204]	13829	dematin actin binding protein	GO:0035585|GO:0048471|GO:0035584|GO:0030036|GO:0005886|GO:0090303|GO:0008360|GO:0005884|GO:0050732|GO:0010812|GO:0005634|GO:0042995|GO:0043621|GO:0051895|GO:0005829|GO:0005622|GO:0010591|GO:0051489|GO:0005737|GO:0010763|GO:1900026|GO:0033137|GO:0048821|GO:0032956|GO:1900025|GO:0007010|GO:0071277|GO:0005856|GO:0031095|GO:0051017|GO:2001046|GO:0031253|GO:0005623|GO:0005102|GO:0030507|GO:0090315|GO:…	Mm.210863
A_51_P110888	339.31	248.689	112.823	192.737	-2.01814	-1.41245	-2.49481	-2.26605	0.228764	1.70831	Detected	Detected	Detected	Detected	Pck2	Mus musculus phosphoenolpyruvate carboxykinase 2 (mitochondrial) (Pck2), mRNA [NM_028994]	74551	phosphoenolpyruvate carboxykinase 2 (mitochondrial)	GO:0006094|GO:0006107|GO:0005525|GO:0046872|GO:0016829|GO:0005739|GO:0000166|GO:0004611|GO:0006090|GO:0004613|GO:0006116|GO:0016831|GO:0017076|GO:0032024	Mm.491140
A_55_P2043877	3.5493	3.71113	3.48964	4.69559	-8.59706	-7.47879	-7.50965	-7.62523	-0.11558	1.34558	Not Detected	Not Detected	Not Detected	Not Detected	2300003K06Rik	Mus musculus RIKEN cDNA 2300003K06 gene (2300003K06Rik), mRNA [NM_001195383]	100502865	RIKEN cDNA 2300003K06 gene	GO:0005882|GO:0008150|GO:0003674|GO:0005575	Mm.476649
A_55_P2055394	3.53485	3.69425	3.47688	4.68344	-8.60295	-7.48537	-7.51493	-7.62897	-0.114034	1.34702	Not Detected	Not Detected	Not Detected	Not Detected	4932430I15Rik	Mus musculus adult male testis cDNA, RIKEN full-length enriched library, clone:4932430I15 product:hypothetical protein, full insert sequence. [AK133290]	619319	RIKEN cDNA 4932430I15 gene	GO:0008150|GO:0003674|GO:0005575	Mm.444791
A_55_P1966064	6.64485	12.3523	12.2426	15.6032	-7.69236	-5.74394	-5.69889	-5.89277	-0.193883	1.2745	Not Detected	Not Detected	Not Detected	Not Detected	Gm1564	Mus musculus predicted gene 1564 (Gm1564), mRNA [NM_001127576]	268491	predicted gene 1564	GO:0008150|GO:0003674|GO:0005575	Mm.447643
A_55_P2045931	3.50632	3.6613	3.44983	4.65674	-8.61464	-7.49829	-7.5262	-7.63722	-0.111016	1.34984	Not Detected	Not Detected	Not Detected	Not Detected	Btnl10	Mus musculus butyrophilin-like 10 (Btnl10), mRNA [NM_138678]	192194	butyrophilin-like 10	GO:0008150|GO:0003674|GO:0016020|GO:0016021|GO:0005575	Mm.22540
A_55_P1971867	53.7009	3.64476	10.9766	11.3839	-4.67772	-7.50482	-5.85637	-6.34762	-0.491244	1.03711	Not Detected	Detected	Not Detected	Not Detected	Kctd11	Mus musculus potassium channel tetramerisation domain containing 11 (Kctd11), mRNA [NM_153143]	216858	potassium channel tetramerisation domain containing 11	GO:0003674|GO:0007049|GO:0005737|GO:0045666|GO:0042127|GO:0051260|GO:0045879|GO:0007275|GO:0040008|GO:0030154|GO:0007406|GO:0007399	Mm.239498
A_55_P2139910	7.16839	9.03	10.0994	5.28506	-7.58295	-6.19592	-5.97652	-7.45462	-1.47809	0.523302	Not Detected	Not Detected	Not Detected	Not Detected
A_55_P2046145	3.46671	3.6133	3.40875	4.61425	-8.63103	-7.51733	-7.54349	-7.65044	-0.106953	1.35365	Not Detected	Not Detected	Not Detected	Not Detected	Gm10693	PREDICTED: Mus musculus predicted pseudogene 10693 (Gm10693), misc_RNA [XR_032476]	675749	predicted pseudogene 10693		Mm.441334
A_55_P2122314	969.541	650.242	237.766	486.133	-0.50344	-0.025815	-1.41933	-0.931331	0.488	2.04458	Detected	Detected	Detected	Detected	Emc1	Mus musculus ER membrane protein complex subunit 1 (Emc1), transcript variant 1, mRNA [NM_146157]	230866	ER membrane protein complex subunit 1	GO:0072546|GO:0008150|GO:0003674|GO:0016020|GO:0016021	Mm.394288
A_51_P222115	3.44162	3.58233	3.38218	4.58281	-8.64151	-7.52975	-7.55477	-7.6603	-0.105529	1.35499	Not Detected	Not Detected	Not Detected	Not Detected	Olfr1463	Mus musculus olfactory receptor 1463 (Olfr1463), mRNA [NM_001011840]	258120	olfactory receptor 1463	GO:0050911|GO:0007608|GO:0007165|GO:0004984|GO:0016020|GO:0007186|GO:0005886|GO:0004930|GO:0016021|GO:0004871|GO:0050896	Mm.329753
A_55_P1994348	5338.91	2194.55	1116.61	1981	1.95773	1.72906	0.812182	1.09548	0.283295	1.77412	Detected	Detected	Detected	Detected	Golim4	Mus musculus golgi integral membrane protein 4 (Golim4), mRNA [NM_175193]	73124	golgi integral membrane protein 4	GO:0008150|GO:0003674|GO:0005794|GO:0016020|GO:0006810|GO:0005634|GO:0016021|GO:0005768	Mm.249232
A_55_P1963900	9181.79	4861.9	3943.5	5987.43	2.73996	2.87666	2.63253	2.69118	0.0586528	1.5183	Detected	Detected	Detected	Detected	Mib2	Mus musculus mindbomb homolog 2 (Drosophila) (Mib2), transcript variant 3, mRNA [NM_001256108]	76580	mindbomb homolog 2 (Drosophila)	GO:0004842|GO:0016567|GO:0016874|GO:0000151|GO:0003779|GO:0046872|GO:0007165|GO:0005737|GO:0007219|GO:0008270|GO:0004871|GO:0043123|GO:0005769|GO:0005768	Mm.235738
A_55_P2107178	3.40739	3.53942	3.34055	4.53686	-8.65593	-7.54713	-7.57264	-7.67484	-0.102197	1.35812	Not Detected	Not Detected	Not Detected	Not Detected	Gm12886	Mus musculus predicted gene 12886 (Gm12886), mRNA [NM_001144948]	666921	predicted gene 12886	GO:0008150|GO:0003674|GO:0005575	Mm.477980
A_55_P2038458	1366.1	650.069	348.992	640.433	-0.00875664	-0.0261974	-0.865679	-0.533632	0.332047	1.83509	Detected	Detected	Detected	Detected	Lancl2	Mus musculus LanC (bacterial lantibiotic synthetase component C)-like 2 (Lancl2), mRNA [NM_133737]	71835	LanC (bacterial lantibiotic synthetase component C)-like 2	GO:0005737|GO:0009789|GO:0016020|GO:0005886|GO:0070273|GO:0005634|GO:0032266|GO:0030864|GO:0003824|GO:0045892|GO:0010314|GO:0005829	Mm.274904
A_55_P2150422	4.54773	3.51166	3.31323	4.50435	-8.23945	-7.5585	-7.58449	-7.68522	-0.100725	1.35951	Not Detected	Not Detected	Not Detected	Not Detected	Fgfr3	fibroblast growth factor receptor 3 [Source:MGI Symbol;Acc:MGI:95524] [ENSMUST00000134610]	14184	fibroblast growth factor receptor 3	GO:0005515|GO:0070307|GO:0051216|GO:0045597|GO:0050680|GO:0050731|GO:0048678|GO:0005764|GO:0030154|GO:0061144|GO:0046777|GO:0043525|GO:0000166|GO:0043552|GO:0000165|GO:0016301|GO:0031398|GO:0070374|GO:0016772|GO:0048839|GO:0009986|GO:0017134|GO:0010518|GO:0018108|GO:0000122|GO:0048546|GO:0048640|GO:0072148|GO:0045839|GO:0016310|GO:0001501|GO:0008543|GO:0005887|GO:0060349|GO:0060385|GO:0009898|GO:…
A_52_P106259	7130.7	422.57	390.252	556.731	2.37523	-0.647599	-0.704468	-0.7357	-0.0312319	1.4266	Detected	Detected	Detected	Detected	Egfr	Mus musculus epidermal growth factor receptor (Egfr), transcript variant 1, mRNA [NM_207655]	13649	epidermal growth factor receptor	GO:0005515|GO:0042698|GO:0006412|GO:0007243|GO:0042802|GO:0005622|GO:0005006|GO:0016337|GO:0021795|GO:0001948|GO:0000166|GO:0007173|GO:0016301|GO:0042127|GO:0001942|GO:0016772|GO:0030335|GO:0005794|GO:0019901|GO:0009986|GO:0019903|GO:0045740|GO:0001892|GO:0018108|GO:0007275|GO:0016310|GO:0005178|GO:0008544|GO:0045930|GO:0045121|GO:0019899|GO:0004888|GO:0008284|GO:0005886|GO:0005783|GO:0008283|GO:…	Mm.8534
A_55_P2262993	3.36732	3.48637	3.28787	4.47277	-8.673	-7.56892	-7.59557	-7.69537	-0.0997946	1.36038	Not Detected	Not Detected	Not Detected	Not Detected	1700026H06Rik	Mus musculus adult male testis cDNA, RIKEN full-length enriched library, clone:1700026H06 product:unclassifiable, full insert sequence. [AK006385]	70376	RIKEN cDNA 1700026H06 gene		Mm.410868
A_66_P136834	311.929	110.654	47.0273	47.787	-2.13953	-2.58073	-3.7573	-4.27799	-0.520689	1.01615	Detected	Detected	Detected	Detected	Usp7	Mus musculus ubiquitin specific peptidase 7 (Usp7), mRNA [NM_001003918]	252870	ubiquitin specific peptidase 7	GO:0005515|GO:0006511|GO:0016579|GO:0004843|GO:0005634|GO:0042803|GO:0005829|GO:0051090|GO:0002039|GO:0005737|GO:0010216|GO:0031647|GO:0006508|GO:0031625|GO:0043065|GO:0007275|GO:0032088|GO:0008022|GO:0006974|GO:0004197|GO:0006281|GO:0016787|GO:0006283|GO:0008233|GO:0004221|GO:0008234|GO:0008134	Mm.295330
A_66_P100777	3.35012	3.46228	3.26278	4.44179	-8.68039	-7.57892	-7.60663	-7.7054	-0.0987697	1.36135	Not Detected	Not Detected	Not Detected	Not Detected	Sstr1	Mus musculus somatostatin receptor 1 (Sstr1), mRNA [NM_009216]	20605	somatostatin receptor 1	GO:0005515|GO:0005886|GO:0004930|GO:0007268|GO:0007215|GO:0004994|GO:0007165|GO:0005737|GO:0007186|GO:0016020|GO:0007218|GO:0004871|GO:0016021	Mm.278336
A_51_P428595	18.8998	20.0495	9.97873	4.42661	-6.1843	-5.04515	-5.99387	-7.71033	-1.71646	0.443605	Not Detected	Detected	Not Detected	Detected	Cspp1	Mus musculus adult male olfactory brain cDNA, RIKEN full-length enriched library, clone:6430518I24 product:hypothetical protein, full insert sequence. [AK032310]	211660	centrosome and spindle pole associated protein 1	GO:0005515|GO:0005813|GO:0005737|GO:0000922|GO:0032467|GO:0005874|GO:0005819|GO:0051781|GO:0005856	Mm.244046
A_55_P2315747	6.30414	4.17184	7.07593	9.73588	-7.7683	-7.30996	-6.48981	-6.57322	-0.083416	1.37592	Not Detected	Not Detected	Not Detected	Not Detected	4930571B16Rik	Mus musculus adult male testis cDNA, RIKEN full-length enriched library, clone:4930571B16 product:SAM domain, SH3 domain and nuclear localisation signals, 1, full insert sequence. [AK016268]	613117	RIKEN cDNA 4930571B16 gene		Mm.488109
A_55_P2068595	7.06049	12.6299	13.0917	18.5904	-7.60483	-5.71188	-5.60215	-5.64005	-0.0379009	1.42002	Not Detected	Not Detected	Not Detected	Not Detected	Nlrp5-ps	Mus musculus NLR family, pyrin domain containing 5, pseudogene (Nlrp5-ps), transcript variant 2, non-coding RNA [NR_045120]	100417675	NLR family, pyrin domain containing 5, pseudogene		Mm.372763
A_55_P2068279	3.32109	3.41913	3.21667	4.38211	-8.69294	-7.59702	-7.62716	-7.72491	-0.0977495	1.36231	Not Detected	Not Detected	Not Detected	Not Detected	Gm13078	Mus musculus predicted gene 13078 (Gm13078), mRNA [NM_001085412]	277666	predicted gene 13078	GO:0008150|GO:0003674|GO:0005575	Mm.332023
A_52_P680637	3.31469	3.40946	3.20647	4.36781	-8.69572	-7.6011	-7.63174	-7.72963	-0.0978842	1.36219	Not Detected	Not Detected	Not Detected	Not Detected	Olfr1076	Mus musculus olfactory receptor 1076 (Olfr1076), mRNA [NM_146406]	258401	olfactory receptor 1076	GO:0050911|GO:0007608|GO:0007165|GO:0004984|GO:0016020|GO:0007186|GO:0005886|GO:0004930|GO:0016021|GO:0004871|GO:0050896	Mm.377483
A_55_P1955472	774.112	92.9583	112.832	264.108	-0.8282	-2.83214	-2.4947	-1.81155	0.683146	2.34072	Detected	Detected	Detected	Detected	Bbs1	Mus musculus Bardet-Biedl syndrome 1 (human) (Bbs1), mRNA [NM_001033128]	52028	Bardet-Biedl syndrome 1 (human)	GO:0051219|GO:0007608|GO:0021987|GO:0051216|GO:0043001|GO:0045494|GO:0005113|GO:0036064|GO:0008104|GO:0035264|GO:0001895|GO:0042048|GO:0030534|GO:0008594|GO:0044255|GO:0035721|GO:0001103|GO:0005813|GO:0034464|GO:0031514|GO:0005102|GO:0000226|GO:0035058|GO:0016358|GO:0048854|GO:0060296|GO:0009566|GO:0021756|GO:0021766|GO:0042384|GO:0005119|GO:0060271|GO:0042445|GO:0001764	Mm.23636
A_66_P132997	15.9833	3.39145	3.1863	6.67657	-6.4261	-7.60874	-7.64085	-7.11743	0.523419	2.0954	Not Detected	Not Detected	Not Detected	Not Detected	Ccdc15	Mus musculus coiled-coil domain containing 15 (Ccdc15), mRNA [NM_001081429]	245902	coiled-coil domain containing 15	GO:0008150|GO:0003674|GO:0005813	Mm.390150
A_55_P1995477	7.76705	4.77855	7.07037	5.53946	-7.46723	-7.11408	-6.49094	-7.38679	-0.895849	0.783475	Not Detected	Not Detected	Not Detected	Not Detected
A_55_P2015742	3695.99	1560.25	1087.84	1464.28	1.42715	1.23692	0.774526	0.659438	-0.115088	1.34604	Detected	Detected	Detected	Detected	Cggbp1	Mus musculus CGG triplet repeat binding protein 1 (Cggbp1), mRNA [NM_178647]	106143	CGG triplet repeat binding protein 1	GO:0008150|GO:0006355|GO:0003690|GO:0005634|GO:0003677|GO:0006351	Mm.10160
A_51_P123920	6893.5	5624.09	2945.75	4166.53	2.32642	3.08676	2.21169	2.16809	-0.0435953	1.41442	Detected	Detected	Detected	Detected	D17Wsu104e	Mus musculus DNA segment, Chr 17, Wayne State University 104, expressed (D17Wsu104e), mRNA [NM_080837]	28106	DNA segment, Chr 17, Wayne State University 104, expressed	GO:0005576	Mm.294870
A_55_P2304010	15.2417	14.0499	15.4259	20.8808	-6.49465	-5.55816	-5.36545	-5.47243	-0.106985	1.35362	Not Detected	Not Detected	Not Detected	Not Detected	AU015230	H3085A07-5 NIA Mouse 15K cDNA Clone Set Mus musculus cDNA clone H3085A07 5', mRNA sequence [BG083149]	106695	expressed sequence AU015230		Mm.410573
A_52_P669964	645.301	162.802	195.621	281.138	-1.09077	-2.02367	-1.70081	-1.7214	-0.0205884	1.43716	Detected	Detected	Detected	Detected	Cchcr1	Mus musculus coiled-coil alpha-helical rod protein 1 (Cchcr1), mRNA [NM_146248]	240084	coiled-coil alpha-helical rod protein 1	GO:0005515|GO:0005737|GO:0005814|GO:0006611|GO:0007275|GO:0005634|GO:0030154|GO:0043231	Mm.49544
A_55_P2020021	6.54031	6.0313	12.1654	13.5559	-7.71524	-6.77818	-5.70802	-6.09569	-0.387671	1.1143	Not Detected	Not Detected	Not Detected	Not Detected
A_66_P127223	3.80495	3.34173	4.11725	8.10918	-8.49672	-7.63005	-7.27105	-6.83698	0.434069	1.96956	Not Detected	Not Detected	Not Detected	Not Detected	4933400A11Rik	Mus musculus RIKEN cDNA 4933400A11 gene (4933400A11Rik), non-coding RNA [NR_003635]	66747	capping protein (actin filament) muscle Z-line, alpha 1 pseudogene	GO:0008150|GO:0003674|GO:0003779|GO:0005575	Mm.34441
A_51_P205028	3.27901	3.33678	3.12298	4.25197	-8.71134	-7.63219	-7.6698	-7.7684	-0.0985994	1.36151	Not Detected	Not Detected	Not Detected	Not Detected	Fgf3	Mus musculus fibroblast growth factor 3 (Fgf3), mRNA [NM_008007]	14174	fibroblast growth factor 3	GO:0005515|GO:0008284|GO:0005794|GO:0005783|GO:0030916|GO:0005102|GO:0048538|GO:0005104|GO:0005576|GO:0005634|GO:0007275|GO:0048752|GO:0001759|GO:0030154|GO:0005737|GO:0008543|GO:0051781|GO:0008083|GO:0055026	Mm.4947
A_51_P468319	3.27765	3.33198	3.11646	4.24351	-8.71194	-7.63427	-7.67282	-7.77128	-0.0984594	1.36164	Not Detected	Not Detected	Not Detected	Not Detected	5530401A14Rik	Mus musculus RIKEN cDNA 5530401A14 gene (5530401A14Rik), long non-coding RNA [NR_038010]	71388	RIKEN cDNA 5530401A14 gene	GO:0008150|GO:0003674|GO:0005575	Mm.158687
A_51_P243134	2675.93	1318.29	1512.7	2387.1	0.961227	0.993801	1.25018	1.3645	0.114325	1.57804	Detected	Detected	Detected	Detected	Adcy6	Mus musculus adenylate cyclase 6 (Adcy6), mRNA [NM_007405]	11512	adenylate cyclase 6	GO:0005886|GO:0031528|GO:0042995|GO:0071380|GO:0046872|GO:0035556|GO:0007190|GO:0000166|GO:0006171|GO:0016849|GO:0019901|GO:0008294|GO:0005102|GO:0007212|GO:0005524|GO:0016829|GO:0042383|GO:0005929|GO:0004016|GO:0016020|GO:0071870|GO:0045121|GO:0016021|GO:0009190|GO:0005768	Mm.157091
A_51_P514412	909.118	278.087	321.086	541.165	-0.596275	-1.25126	-0.985913	-0.776612	0.209301	1.68542	Detected	Detected	Detected	Detected	Gsk3b	Mus musculus glycogen synthase kinase 3 beta (Gsk3b), mRNA [NM_019827]	56637	glycogen synthase kinase 3 beta	GO:0005515|GO:0006983|GO:0008013|GO:0030877|GO:0035372|GO:0030010|GO:0007409|GO:0032855|GO:0044027|GO:0030154|GO:0000166|GO:0018105|GO:0016301|GO:0043227|GO:0006611|GO:0043025|GO:0009887|GO:0009968|GO:0016055|GO:0031625|GO:0016772|GO:0010800|GO:0005813|GO:0014902|GO:0019901|GO:0005975|GO:0005977|GO:0007275|GO:0007520|GO:0043234|GO:0016310|GO:0005178|GO:0007623|GO:0001954|GO:0034236|GO:0032091|GO:…	Mm.394930
A_51_P136792	532.656	122.614	280.768	408.533	-1.36754	-2.43267	-1.1795	-1.18223	-0.0027313	1.45506	Detected	Detected	Detected	Detected	Calcoco1	Mus musculus calcium binding and coiled coil domain 1 (Calcoco1), mRNA [NM_026192]	67488	calcium binding and coiled coil domain 1	GO:0003712|GO:0005515|GO:0000790|GO:0044212|GO:0008013|GO:0003713|GO:0005634|GO:0008022|GO:0006351|GO:0043231|GO:0043565|GO:0007165|GO:0005737|GO:0030374|GO:0030518|GO:0045944|GO:0003682|GO:0045893|GO:0016055|GO:2001141|GO:0070016	Mm.71682
A_55_P2090484	3.79344	16.7604	8.09637	10.0202	-8.50109	-5.30366	-6.29545	-6.5317	-0.236242	1.23762	Not Detected	Not Detected	Not Detected	Detected	Pde10a	Mus musculus phosphodiesterase 10A (Pde10a), mRNA [NM_011866]	23984	phosphodiesterase 10A	GO:0008081|GO:0004114|GO:0004118|GO:0004112|GO:0047555|GO:0046069|GO:0010738|GO:0003824|GO:0046872|GO:0007165|GO:0005737|GO:0030552|GO:0030553|GO:0016787|GO:0000166|GO:0016020|GO:0043949|GO:0008144|GO:0008152|GO:0043025|GO:0043204|GO:0006198	Mm.87161
ERCC-00104_60	3.04057	2.93153	2.74923	3.7	-8.82025	-7.81899	-7.8537	-7.96901	-0.115311	1.34583	Not Detected	Not Detected	Not Detected	Not Detected		Unknown
A_55_P2061660	46.0684	6.03347	10.3752	13.7576	-4.89889	-6.77766	-5.93766	-6.07438	-0.136722	1.326	Not Detected	Detected	Not Detected	Not Detected	Atp8b2	Mus musculus ATPase, class I, type 8B, member 2 (Atp8b2), mRNA [NM_001081182]	54667	ATPase, class I, type 8B, member 2	GO:0019829|GO:0005515|GO:0000287|GO:0016787|GO:0016020|GO:0015914|GO:0000166|GO:0004012|GO:0016021|GO:0005524|GO:0046872|GO:0006812	Mm.30455
A_51_P341379	4199.73	5535.1	5510.24	6955.04	1.61148	3.06375	3.11517	2.90731	-0.207864	1.2622	Detected	Detected	Detected	Detected	Acad9	Mus musculus acyl-Coenzyme A dehydrogenase family, member 9 (Acad9), mRNA [NM_172678]	229211	acyl-Coenzyme A dehydrogenase family, member 9	GO:0005739|GO:0050660|GO:0008152|GO:0016491|GO:0005634|GO:0003995|GO:0016627|GO:0030425|GO:0055114	Mm.260997
A_55_P2052853	3.55132	3.30939	3.08734	6.10083	-8.59624	-7.64408	-7.68637	-7.24753	0.438835	1.97608	Not Detected	Not Detected	Not Detected	Not Detected		RIKEN cDNA 4930578G10 gene [Source:MGI Symbol;Acc:MGI:1923202] [ENSMUST00000107984]
A_51_P213099	4.01156	4.05497	3.66461	4.52871	-8.42044	-7.35096	-7.43907	-7.67744	-0.238368	1.2358	Not Detected	Not Detected	Not Detected	Not Detected	Ntng1	Mus musculus 0 day neonate eyeball cDNA, RIKEN full-length enriched library, clone:E130203P04 product:hypothetical protein, full insert sequence. [AK053689]	80883	netrin G1	GO:0016020|GO:0005886|GO:0007275|GO:0031225|GO:0007409|GO:0046658|GO:0030154|GO:0007399	Mm.39262
A_55_P2075977	58.2797	33.4283	26.8609	35.5106	-4.55968	-4.30765	-4.56529	-4.70636	-0.141069	1.32202	Detected	Detected	Detected	Detected
A_51_P164207	9500.83	4268.52	3413.61	4847.09	2.78924	2.68887	2.42435	2.38637	-0.0379868	1.41993	Detected	Detected	Detected	Detected	Mta2	Mus musculus metastasis-associated gene family, member 2 (Mta2), mRNA [NM_011842]	23942	metastasis-associated gene family, member 2	GO:0001103|GO:0005515|GO:0005667|GO:0016575|GO:0006355|GO:0003700|GO:0044212|GO:0006323|GO:0005634|GO:0000122|GO:0003677|GO:0046872|GO:0000989|GO:0043565|GO:0006306|GO:0000118|GO:0016581|GO:0045944|GO:0003682|GO:0001085|GO:0008270|GO:0006338|GO:0004407|GO:0045892	Mm.25339
A_55_P2294037	392.325	147.15	151.102	270.455	-1.80869	-2.1695	-2.07335	-1.77729	0.296053	1.78988	Detected	Detected	Detected	Detected	Pura	purine rich element binding protein A [Source:MGI Symbol;Acc:MGI:103079] [ENSMUST00000051301]	19290	purine rich element binding protein A	GO:0005515|GO:0017148|GO:0007093|GO:0008284|GO:0003700|GO:0008283|GO:0046332|GO:0005634|GO:0030154|GO:0030425|GO:0005737|GO:0003691|GO:0003690|GO:0003697|GO:0043025|GO:0005662|GO:0006355|GO:0006915|GO:0032422|GO:0003677|GO:0006351|GO:0007399|GO:0006268|GO:0045892|GO:0000900|GO:0008134	Mm.404138
A_55_P1994550	11.9571	4.67137	3.08644	8.98251	-6.8448	-7.1468	-7.68678	-6.68942	0.997365	2.91031	Not Detected	Not Detected	Not Detected	Not Detected	Shank1	Mus musculus SH3/ankyrin domain gene 1 (Shank1), mRNA [NM_001034115]	243961	SH3/ankyrin domain gene 1	GO:0043005|GO:0017124|GO:0030054|GO:0008328|GO:0005886|GO:0017146|GO:2000311|GO:0045202|GO:0030159|GO:0035418|GO:0031877|GO:0032403|GO:0030154|GO:0030425|GO:0042802|GO:0005737|GO:0030160|GO:0043197|GO:0042048|GO:0045211|GO:0097110|GO:0032232|GO:0050885|GO:0060997|GO:0060999|GO:0071532|GO:0008306|GO:2000463|GO:0007616|GO:0008022|GO:0071625|GO:0060076|GO:0060074|GO:0007399|GO:0050894|GO:0006461|GO:…	Mm.360368
A_51_P211260	3.30514	3.31097	3.09052	4.8573	-8.69989	-7.6434	-7.68488	-7.57638	0.108497	1.57168	Not Detected	Not Detected	Not Detected	Not Detected	Dscaml1	Mus musculus Down syndrome cell adhesion molecule like 1 (Dscaml1), mRNA [NM_001081270]	114873	Down syndrome cell adhesion molecule like 1	GO:0005886|GO:0009986|GO:0048704|GO:0042803|GO:0007399|GO:0070593|GO:0007162|GO:0016338|GO:0016020|GO:0007420|GO:0016021|GO:0007155|GO:0007156	Mm.325499
A_55_P1987121	57475	61978	35121.9	38830.5	5.38605	6.54882	5.78735	5.38837	-0.398989	1.10559	Detected	Detected	Detected	Detected	2700060E02Rik	Mus musculus RIKEN cDNA 2700060E02 gene (2700060E02Rik), mRNA [NM_026528]	68045	RIKEN cDNA 2700060E02 gene	GO:0006355|GO:0005737|GO:0045944|GO:0000993|GO:0005634|GO:0005856|GO:0072669|GO:0006351|GO:0042802	Mm.21932
A_55_P1979684	38690.7	19097.9	11741.9	16398.8	4.8151	4.85048	4.20665	4.14477	-0.061884	1.3966	Detected	Detected	Detected	Detected	Rhoc	Mus musculus ras homolog gene family, member C (Rhoc), mRNA [NM_007484]	11853	ras homolog gene family, member C	GO:0005515|GO:0005886|GO:0007264|GO:0005634|GO:0005525|GO:0032154|GO:0005829|GO:0043297|GO:0005622|GO:0000910|GO:0007165|GO:0000166|GO:0016020|GO:0004871|GO:0043123	Mm.262
A_55_P2158251	3.31638	3.31659	3.09974	4.23183	-8.69499	-7.64095	-7.68058	-7.77525	-0.0946732	1.36522	Not Detected	Not Detected	Not Detected	Not Detected	Grik3	Mus musculus glutamate receptor, ionotropic, kainate 3 (Grik3), mRNA [NM_001081097]	14807	glutamate receptor, ionotropic, kainate 3	GO:0005515|GO:0030424|GO:0030054|GO:0005886|GO:0001640|GO:0005234|GO:0045202|GO:0007196|GO:0032839|GO:0030425|GO:0034220|GO:0045211|GO:0043195|GO:0004970|GO:0042391|GO:0006810|GO:0015277|GO:0043204|GO:0004872|GO:0006811|GO:0051967|GO:0007216|GO:0007215|GO:0035235|GO:0016020|GO:0005887|GO:0008066|GO:0016021|GO:0005216	Mm.40896
A_51_P330133	619.715	1112.12	458.627	800.415	-1.14914	0.748447	-0.471553	-0.211933	0.25962	1.74524	Detected	Detected	Detected	Detected	Pspc1	Mus musculus paraspeckle protein 1 (Pspc1), mRNA [NM_025682]	66645	paraspeckle protein 1	GO:0005515|GO:0006355|GO:0005737|GO:0042382|GO:0000166|GO:0003723|GO:0005654|GO:0005634|GO:0003676|GO:0006351	Mm.20129
A_51_P113026	6.52113	5.53126	4.89195	5.02678	-7.71948	-6.90304	-7.02232	-7.5269	-0.504583	1.02756	Not Detected	Not Detected	Not Detected	Not Detected	Cryba1	Mus musculus crystallin, beta A1 (Cryba1), mRNA [NM_009965]	12957	crystallin, beta A1	GO:0005737|GO:0005212|GO:0043010|GO:0005634|GO:0007601|GO:0042803	Mm.22830
A_66_P117815	12386	11029.2	5068.89	6826.13	3.17182	4.0584	2.99472	2.88031	-0.11441	1.34667	Detected	Detected	Detected	Detected
A_55_P2123341	5.43287	7.43948	8.49184	6.47394	-7.98288	-6.47545	-6.22665	-7.16189	-0.935241	0.762372	Not Detected	Not Detected	Not Detected	Not Detected
A_66_P114169	26.4063	19.0617	51.7002	11.4408	-5.70179	-5.11804	-3.62063	-6.34041	-2.71978	0.221292	Not Detected	Detected	Detected	Not Detected	Gm7904	Mus musculus predicted gene 7904 (Gm7904), non-coding RNA [NR_003372]	666043	predicted gene 7904		Mm.247282
A_55_P2158741	145.698	115.354	62.1695	35.1422	-3.23776	-2.52073	-3.35459	-4.7214	-1.36681	0.565265	Detected	Detected	Detected	Detected	Nos2	Mus musculus nitric oxide synthase 2, inducible (Nos2), mRNA [NM_010927]	18126	nitric oxide synthase 2, inducible	GO:0005515|GO:0045859|GO:0005516|GO:0008603|GO:0051712|GO:0010181|GO:0008016|GO:0006801|GO:0051879|GO:0005615|GO:0007243|GO:0042803|GO:0006809|GO:0005622|GO:0042127|GO:0042742|GO:0005506|GO:0019901|GO:0001542|GO:0018119|GO:0004517|GO:0071346|GO:0003958|GO:0016491|GO:0031284|GO:0055114|GO:0020037|GO:0050661|GO:0048471|GO:0007263|GO:0050660|GO:0007199|GO:0005634|GO:0019934|GO:0045776|GO:0046872|GO:…	Mm.2893
A_55_P2030269	3.74671	3.92395	3.61314	4.76003	-8.51897	-7.39834	-7.45947	-7.60557	-0.146092	1.31742	Not Detected	Not Detected	Not Detected	Not Detected	Dnah6	Mus musculus dynein, axonemal, heavy chain 6 (Dnah6), mRNA [NM_001164669]	330355	dynein, axonemal, heavy chain 6	GO:0008150|GO:0003674|GO:0000166|GO:0005575|GO:0005524	Mm.333166
A_51_P110301	33909.4	35951.1	75403.7	44743.9	4.6248	5.7631	6.88962	5.59287	-1.29675	0.593391	Detected	Detected	Detected	Detected	C3	Mus musculus complement component 3 (C3), mRNA [NM_009778]	12266	complement component 3	GO:0006629|GO:0005515|GO:0004866|GO:0001970|GO:0005615|GO:0008289|GO:0006957|GO:0006956|GO:0050766|GO:0006954|GO:0006958|GO:0006631|GO:0070374|GO:0001798|GO:0070062|GO:0045745|GO:0048037|GO:0005576|GO:0010884|GO:0010866|GO:0010575|GO:0031715|GO:0045766|GO:0010828|GO:0007596|GO:0048639|GO:0045087|GO:0001934	Mm.19131
A_51_P103594	3.94313	4.17843	4.39496	4.11481	-8.44526	-7.30769	-7.17688	-7.81571	-0.638833	0.936256	Not Detected	Not Detected	Not Detected	Not Detected	Fam162b	Mus musculus family with sequence similarity 162, member B (Fam162b), mRNA [NM_029894]	77296	family with sequence similarity 162, member B	GO:0008150|GO:0003674|GO:0016020|GO:0016021|GO:0005575	Mm.30588
A_55_P2148821	39.472	37.4798	15.8303	25.971	-5.12184	-4.14261	-5.32811	-5.1577	0.170409	1.64059	Detected	Detected	Not Detected	Detected	Agtpbp1	Mus musculus ATP/GTP binding protein 1 (Agtpbp1), transcript variant 3, mRNA [NM_001284218]	67269	ATP/GTP binding protein 1	GO:0005515|GO:0001754|GO:0008219|GO:0060041|GO:0035610|GO:0005634|GO:0046872|GO:0005829|GO:0050905|GO:0005739|GO:0005737|GO:0015631|GO:0021772|GO:0021680|GO:0021702|GO:0007628|GO:0006508|GO:0004180|GO:0004181|GO:0021549|GO:0035609|GO:0016787|GO:0008233|GO:0008270|GO:0007005|GO:0008237|GO:0042133	Mm.153008
A_51_P224164	4.18202	3.86006	4.67369	8.36402	-8.3604	-7.42202	-7.08817	-6.79234	0.295826	1.7896	Not Detected	Not Detected	Not Detected	Not Detected	Slc26a4	Mus musculus solute carrier family 26, member 4 (Slc26a4), mRNA [NM_011867]	23985	solute carrier family 26, member 4	GO:0006820|GO:0006821|GO:0008509|GO:0005886|GO:0015698|GO:0031526|GO:0015111|GO:0055085|GO:0006885|GO:0032880|GO:0016324|GO:0034220|GO:0016020|GO:0015116|GO:0015108|GO:0006810|GO:0008272|GO:0008271|GO:0009887|GO:0016021|GO:0015705	Mm.100187
A_55_P2083566	79385.9	73897.1	56766.2	46919.9	5.852	6.80258	6.48002	5.66137	-0.818642	0.826546	Detected	Detected	Detected	Detected
A_52_P488427	15.5849	12.9285	17.9071	8.10157	-6.46252	-5.67817	-5.15027	-6.83833	-1.68806	0.452423	Not Detected	Not Detected	Detected	Not Detected	Sec14l2	Mus musculus SEC14-like 2 (S. cerevisiae) (Sec14l2), mRNA [NM_144520]	67815	SEC14-like 2 (S. cerevisiae)	GO:0005215|GO:0006355|GO:0005634|GO:0043085|GO:0006351|GO:0005829|GO:0008289|GO:0005622|GO:0005737|GO:0006810|GO:0016765|GO:0016021|GO:0008047|GO:0045542	Mm.253922
A_51_P510891	7.86156	3.09942	2.97639	3.93676	-7.44978	-7.73865	-7.73916	-7.87953	-0.140365	1.32266	Not Detected	Not Detected	Not Detected	Not Detected	Afp	Mus musculus alpha fetoprotein (Afp), mRNA [NM_007423]	11576	alpha fetoprotein	GO:0019953|GO:0005737|GO:0004566|GO:0042448|GO:0006810|GO:0005576|GO:0001542|GO:0060395|GO:0005615|GO:0046872	Mm.358570
A_52_P217675	163.421	223.102	94.5133	97.793	-3.07215	-1.56909	-2.75028	-3.24488	-0.494595	1.0347	Detected	Detected	Detected	Detected	Ankrd32	Mus musculus ankyrin repeat domain 32 (Ankrd32), mRNA [NM_134071]	105377	ankyrin repeat domain 32	GO:0005515|GO:0005813|GO:0005634	Mm.209730
A_51_P340668	1183.68	373.489	467.184	732.676	-0.215538	-0.825724	-0.444881	-0.339505	0.105376	1.56828	Detected	Detected	Detected	Detected	Bcl9l	Mus musculus B cell CLL/lymphoma 9-like (Bcl9l), mRNA [NM_030256]	80288	B cell CLL/lymphoma 9-like	GO:0006355|GO:0008013|GO:0045944|GO:0022604|GO:0010718|GO:0005634|GO:0035914|GO:0060070|GO:0035019|GO:0030512|GO:0006351	Mm.370270
A_55_P2095425	3.5942	3.75883	3.52452	4.72361	-8.57893	-7.46036	-7.4953	-7.61665	-0.121347	1.34021	Not Detected	Not Detected	Not Detected	Not Detected	1700028K03Rik	Mus musculus RIKEN cDNA 1700028K03 gene (1700028K03Rik), transcript variant 1, mRNA [NM_182745]	76421	RIKEN cDNA 1700028K03 gene	GO:0008150|GO:0003674|GO:0005575	Mm.67037
A_52_P178963	3.57928	3.7421	3.51229	4.71399	-8.58493	-7.4668	-7.50032	-7.61959	-0.119273	1.34214	Not Detected	Not Detected	Not Detected	Not Detected	Obox5	Mus musculus oocyte specific homeobox 5 (Obox5), mRNA [NM_145709]	252829	oocyte specific homeobox 5	GO:0008150|GO:0005634|GO:0005575|GO:0003677	Mm.222738
A_55_P2317556	5.84817	9.15484	15.222	6.47075	-7.87661	-6.17611	-5.38464	-7.1626	-1.77796	0.425092	Not Detected	Not Detected	Not Detected	Not Detected	A530076I17Rik	PREDICTED: Mus musculus RIKEN cDNA A530076I17 gene (A530076I17Rik), misc_RNA [XR_105653]	320367	RIKEN cDNA A530076I17 gene		Mm.404206
A_51_P351860	49.0398	38.9229	34.0319	43.5311	-4.80872	-4.0881	-4.22391	-4.41256	-0.188648	1.27913	Detected	Detected	Detected	Detected	C1qb	Mus musculus complement component 1, q subcomponent, beta polypeptide (C1qb), mRNA [NM_009777]	12260	complement component 1, q subcomponent, beta polypeptide	GO:0048839|GO:0005581|GO:0045087|GO:0006958|GO:0005576|GO:0005602|GO:0042803	Mm.2570
A_55_P2027047	4.08749	8.41023	13.5633	4.68025	-8.39338	-6.2985	-5.5511	-7.62995	-2.07885	0.345069	Not Detected	Not Detected	Not Detected	Not Detected	Olfr829	Mus musculus olfactory receptor 829 (Olfr829), mRNA [NM_147067]	259070	olfactory receptor 829	GO:0050911|GO:0007608|GO:0007165|GO:0004984|GO:0016020|GO:0007186|GO:0005886|GO:0004930|GO:0016021|GO:0004871|GO:0050896	Mm.377821
A_51_P124719	2122.7	627.487	674.5	1237.47	0.627086	-0.0772057	0.0849447	0.416639	0.331695	1.83465	Detected	Detected	Detected	Detected	Ccdc93	Mus musculus coiled-coil domain containing 93 (Ccdc93), transcript variant 1, mRNA [NM_001025156]	70829	coiled-coil domain containing 93	GO:0008150|GO:0003674|GO:0005575	Mm.25788
A_51_P478688	5291.16	1090.32	1023.17	1623.28	1.94477	0.719883	0.686095	0.80816	0.122065	1.58653	Detected	Detected	Detected	Detected	Samd10	Mus musculus sterile alpha motif domain containing 10 (Samd10), mRNA [NM_172676]	229011	sterile alpha motif domain containing 10	GO:0008150|GO:0003674|GO:0005575	Mm.205422
A_55_P2021373	3.49326	3.64255	6.70621	4.63975	-8.62002	-7.5057	-6.56723	-7.64249	-1.07526	0.691858	Not Detected	Not Detected	Not Detected	Not Detected	Olfr1305	Mus musculus olfactory receptor 1305 (Olfr1305), mRNA [NM_146401]	258396	olfactory receptor 1305	GO:0050911|GO:0007608|GO:0007165|GO:0004984|GO:0016020|GO:0007186|GO:0005886|GO:0004930|GO:0016021|GO:0004871|GO:0050896	Mm.377480
A_51_P265348	26.9326	26.9498	63.1585	81.9462	-5.67332	-4.61844	-3.33182	-3.49993	-0.168107	1.29747	Detected	Detected	Detected	Detected	Ldb3	Mus musculus LIM domain binding 3 (Ldb3), transcript variant 7, mRNA [NM_001039076]	24131	LIM domain binding 3	GO:0005515|GO:0051371|GO:0030018|GO:0005737|GO:0005080|GO:0045214|GO:0008270|GO:0042995|GO:0005856|GO:0046872	Mm.29733
A_52_P544555	18390.3	13050.9	11338.4	15199.8	3.74206	4.30122	4.1562	4.03523	-0.120976	1.34056	Detected	Detected	Detected	Detected	Hsbp1	Mus musculus heat shock factor binding protein 1 (Hsbp1), mRNA [NM_024219]	68196	heat shock factor binding protein 1	GO:0003674|GO:0006936|GO:0005634|GO:0005856	Mm.358714
A_52_P169982	3.59738	7.99756	10.6821	4.59668	-8.57765	-6.37109	-5.8956	-7.65595	-1.76034	0.430316	Not Detected	Not Detected	Not Detected	Not Detected	Atp6v1b1	Mus musculus ATPase, H+ transporting, lysosomal V1 subunit B1 (Atp6v1b1), mRNA [NM_134157]	110935	ATPase, H+ transporting, lysosomal V1 subunit B1	GO:0007588|GO:0042472|GO:0007605|GO:0015078|GO:0045851|GO:0032403|GO:0016328|GO:0006885|GO:0055074|GO:0005829|GO:0005902|GO:0016323|GO:0016324|GO:0005737|GO:0034220|GO:0001503|GO:0016020|GO:0006810|GO:0016471|GO:0006811|GO:0015992	Mm.220823
A_55_P2028744	3.52844	5.92041	9.37024	7.94839	-8.60557	-6.80495	-6.08464	-6.86587	-0.781232	0.848259	Not Detected	Not Detected	Not Detected	Not Detected
A_55_P2114789	146.256	610.906	131.241	122.526	-3.23225	-0.11584	-2.27665	-2.9196	-0.642942	0.933593	Detected	Detected	Detected	Detected	Gtf2a2	Mus musculus general transcription factor II A, 2 (Gtf2a2), transcript variant 1, mRNA [NM_001282083]	235459	general transcription factor II A, 2	GO:0001103|GO:0006355|GO:0006367|GO:0006366|GO:0046982|GO:0003713|GO:0005634|GO:0006351|GO:0042803|GO:0051091|GO:0045944|GO:0017025|GO:0005672|GO:0051123|GO:0008134	Mm.293117
A_55_P2420814	3.40651	3.53698	3.33909	4.53449	-8.65631	-7.54813	-7.57327	-7.6756	-0.102323	1.358	Not Detected	Not Detected	Not Detected	Not Detected	C030014L02	Mus musculus adult male corpus striatum cDNA, RIKEN full-length enriched library, clone:C030014L02 product:unclassifiable, full insert sequence. [AK047704]	329906	uncharacterized protein C030014L02		Mm.54201
A_55_P2002562	8596.51	5472.71	3179.58	3735.61	2.64494	3.04739	2.32189	2.01059	-0.311301	1.17487	Detected	Detected	Detected	Detected	Sec11a	Mus musculus SEC11 homolog A (S. cerevisiae) (Sec11a), mRNA [NM_019951]	56529	SEC11 homolog A (S. cerevisiae)	GO:0008150|GO:0016787|GO:0016020|GO:0005783|GO:0006508|GO:0008236|GO:0008233|GO:0016021|GO:0043231|GO:0006465	Mm.43760
A_55_P2151298	6.78736	4.99427	11.6238	13.905	-7.66175	-7.05037	-5.77372	-6.05901	-0.285291	1.19625	Not Detected	Not Detected	Not Detected	Not Detected	Olfr472	Mus musculus olfactory receptor 472 (Olfr472), mRNA [NM_146774]	258770	olfactory receptor 472	GO:0050911|GO:0007608|GO:0007165|GO:0004984|GO:0016020|GO:0007186|GO:0005886|GO:0004930|GO:0016021|GO:0004871|GO:0050896	Mm.389960
A_55_P2069226	3.37529	3.49624	4.71408	4.487	-8.66959	-7.56485	-7.07575	-7.69079	-0.615034	0.951829	Not Detected	Not Detected	Not Detected	Not Detected	Prr16	Mus musculus proline rich 16 (Prr16), mRNA [NM_001081224]	71373	proline rich 16	GO:0008150|GO:0003674|GO:0005575	Mm.63546
A_55_P2148366	11.6948	5.13331	7.73175	8.50531	-6.8768	-7.01076	-6.36193	-6.76817	-0.406238	1.10005	Not Detected	Not Detected	Not Detected	Not Detected	Hand1	heart and neural crest derivatives expressed transcript 1 [Source:MGI Symbol;Acc:MGI:103577] [ENSMUST00000108845]	15110	heart and neural crest derivatives expressed transcript 1	GO:0005515|GO:0055010|GO:0044212|GO:0006366|GO:0005634|GO:0061371|GO:0043433|GO:0042803|GO:0003219|GO:0030154|GO:0042802|GO:0003218|GO:0001947|GO:0007507|GO:0005737|GO:0045944|GO:0003144|GO:0046983|GO:0042475|GO:0006355|GO:0001707|GO:0046982|GO:0035050|GO:0001709|GO:0060707|GO:0060411|GO:0003713|GO:0005730|GO:0043425|GO:0007275|GO:0001525|GO:0000122|GO:0003677|GO:0001701|GO:0006351|GO:0043565|GO:…	Mm.4746
A_52_P382914	20204.4	6694.14	13067.1	17102.2	3.87779	3.33804	4.36092	4.20536	-0.155566	1.3088	Detected	Detected	Detected	Detected	Trip6	Mus musculus thyroid hormone receptor interactor 6 (Trip6), mRNA [NM_011639]	22051	thyroid hormone receptor interactor 6	GO:0005515|GO:0005149|GO:0006355|GO:0030335|GO:0030054|GO:0005634|GO:0046872|GO:0006351|GO:0045323|GO:0005737|GO:0008588|GO:0008270|GO:0005856|GO:0007155|GO:0019900|GO:0005925	Mm.27063
A_51_P132685	9.94709	6.1871	6.81807	5.81261	-7.11032	-6.74138	-6.54337	-7.31735	-0.773985	0.85253	Not Detected	Not Detected	Not Detected	Not Detected	Alppl2	Mus musculus alkaline phosphatase, placental-like 2 (Alppl2), mRNA [NM_007433]	11650	alkaline phosphatase, placental-like 2	GO:0016791|GO:0016787|GO:0016020|GO:0009986|GO:0005886|GO:0004035|GO:0016311|GO:0008152|GO:0031225|GO:0030016|GO:0003824|GO:0046872	Mm.195224
ERCC-00144_60	3.29487	3.17907	3.32905	4.00122	-8.70438	-7.70204	-7.57762	-7.8561	-0.278479	1.20191	Not Detected	Not Detected	Not Detected	Not Detected		Unknown
A_55_P2124871	47.6775	14.8096	20.2163	28.537	-4.84936	-5.48218	-4.97528	-5.02178	-0.0464986	1.41158	Detected	Detected	Detected	Not Detected	Npw	Mus musculus neuropeptide W (Npw), mRNA [NM_001099664]	381073	neuropeptide W	GO:0007631|GO:0001664|GO:0007186|GO:0005575	Mm.291772
A_51_P351467	3.32479	3.42462	3.22671	4.3951	-8.69134	-7.59471	-7.62266	-7.72064	-0.0979775	1.3621	Not Detected	Not Detected	Not Detected	Not Detected	Lipk	Mus musculus lipase, family member K (Lipk), transcript variant 2, mRNA [NM_172837]	240633	lipase, family member K	GO:0016042|GO:0006629|GO:0008150|GO:0003674|GO:0016787|GO:0016788|GO:0005576|GO:0005575	Mm.58924
A_55_P2417003	13.0375	3.41529	7.32102	6.95889	-6.72	-7.59864	-6.44068	-7.05768	-0.616996	0.950535	Not Detected	Not Detected	Not Detected	Not Detected
A_51_P378298	3.31171	3.40508	3.20446	4.36623	-8.69702	-7.60296	-7.63265	-7.73015	-0.0975013	1.36255	Not Detected	Not Detected	Not Detected	Not Detected	Faim3	Mus musculus Fas apoptotic inhibitory molecule 3 (Faim3), mRNA [NM_026976]	69169	Fas apoptotic inhibitory molecule 3	GO:0016020|GO:0016021	Mm.46042
A_51_P312846	1787.83	4379.91	2342.09	3048.39	0.379395	2.72604	1.88085	1.7173	-0.163557	1.30157	Detected	Detected	Detected	Detected	Fbxo9	Mus musculus f-box protein 9 (Fbxo9), transcript variant 1, mRNA [NM_023605]	71538	f-box protein 9	GO:0032006|GO:0003674|GO:0005737|GO:0016567|GO:0031146|GO:0019005	Mm.28584
A_52_P162486	21980.3	2904.74	2889.26	6716.2	3.99932	2.13355	2.18376	2.85689	0.673136	2.32454	Detected	Detected	Detected	Detected	Bgn	Mus musculus biglycan (Bgn), mRNA [NM_007542]	12111	biglycan	GO:0042383|GO:0031012|GO:0030133|GO:0005622|GO:0019800|GO:0009986|GO:0050840|GO:0005578|GO:0005576|GO:0005539	Mm.2608
A_55_P2071858	9986.13	5084.17	7546.34	8880.22	2.86111	2.94115	3.56883	3.25984	-0.30899	1.17676	Detected	Detected	Detected	Detected	Mgmt	Mus musculus O-6-methylguanine-DNA methyltransferase (Mgmt), mRNA [NM_008598]	17314	O-6-methylguanine-DNA methyltransferase	GO:0003908|GO:0005509|GO:0008168|GO:0005634|GO:0045739|GO:0003824|GO:0003677|GO:0032259|GO:0046872|GO:0006974|GO:0006281|GO:0006307|GO:0043281|GO:0060548|GO:0016740	Mm.440219
A_51_P520699	3.29147	3.3702	3.16551	4.31339	-8.70587	-7.61781	-7.65029	-7.74772	-0.097424	1.36262	Not Detected	Not Detected	Not Detected	Not Detected	AI848285	Mus musculus expressed sequence AI848285 (AI848285), mRNA [NM_001207021]	435145	expressed sequence AI848285	GO:0008150|GO:0003674|GO:0005575	Mm.41289
A_51_P365844	3.28728	3.36249	3.15667	4.3009	-8.70771	-7.62112	-7.65432	-7.7519	-0.0975735	1.36248	Not Detected	Not Detected	Not Detected	Not Detected	Olfr1216	Mus musculus olfactory receptor 1216 (Olfr1216), mRNA [NM_146893]	258895	olfactory receptor 1216	GO:0050911|GO:0007608|GO:0007165|GO:0004984|GO:0016020|GO:0007186|GO:0005886|GO:0004930|GO:0016021|GO:0004871|GO:0050896	Mm.377738
A_55_P2282830	17.3843	3.35544	9.388	9.07111	-6.30489	-7.62415	-6.08191	-6.67526	-0.593346	0.966245	Not Detected	Detected	Not Detected	Not Detected	2210011K15Rik	Mus musculus adult male stomach cDNA, RIKEN full-length enriched library, clone:2210011K15 product:unclassifiable, full insert sequence. [AK008708]	72365	RIKEN cDNA 2210011K15 gene		Mm.396373
A_51_P154684	7909.05	9076.74	2824.31	3616.08	2.52469	3.77731	2.15096	1.96368	-0.18728	1.28034	Detected	Detected	Detected	Detected	Alyref	Mus musculus Aly/REF export factor (Alyref), mRNA [NM_011568]	21681	Aly/REF export factor	GO:0006397|GO:0008380|GO:0000346|GO:0003723|GO:0005634|GO:0071013|GO:0003676|GO:0046784|GO:0005737|GO:0006406|GO:0000166|GO:0003697|GO:0006810|GO:0005681|GO:0051028|GO:0035145	Mm.1886
A_51_P253897	8.06379	3.91833	8.1815	9.00004	-7.41314	-7.40041	-6.28036	-6.68661	-0.406242	1.10005	Not Detected	Not Detected	Not Detected	Not Detected	Psca	Mus musculus prostate stem cell antigen (Psca), mRNA [NM_028216]	72373	prostate stem cell antigen	GO:0016020	Mm.46395
A_55_P2031432	641.707	170.522	150.228	283.563	-1.09883	-1.95684	-2.08172	-1.70901	0.37271	1.88755	Detected	Detected	Detected	Detected	Usp47	Mus musculus ubiquitin specific peptidase 47 (Usp47), transcript variant 1, mRNA [NM_177249]	74996	ubiquitin specific peptidase 47	GO:0006511|GO:0043066|GO:0004843|GO:0030307|GO:0042493|GO:0006974|GO:0034644|GO:0005737|GO:0006281|GO:0010972|GO:0016787|GO:0071987|GO:0006284|GO:0035520|GO:0006508|GO:0008233|GO:0004221|GO:0008234|GO:0043154|GO:0045892|GO:0019005	Mm.16974
A_51_P243930	502.901	537.064	480.539	737.95	-1.45047	-0.301697	-0.404218	-0.329158	0.0750599	1.53567	Detected	Detected	Detected	Detected	Qrsl1	Mus musculus glutaminyl-tRNA synthase (glutamine-hydrolyzing)-like 1 (Qrsl1), mRNA [NM_001081054]	76563	glutaminyl-tRNA synthase (glutamine-hydrolyzing)-like 1	GO:0005739|GO:0032543|GO:0016884|GO:0000166|GO:0016874|GO:0050567|GO:0070681|GO:0030956|GO:0006412|GO:0005524	Mm.5904
A_55_P2003973	3.27281	3.32658	3.11348	4.24064	-8.71407	-7.63661	-7.6742	-7.77226	-0.0980545	1.36203	Not Detected	Not Detected	Not Detected	Not Detected
A_51_P109171	18108.8	2799.34	5622.61	8639	3.7198	2.08022	3.14429	3.22011	0.0758171	1.53648	Detected	Detected	Detected	Detected	Os9	Mus musculus amplified in osteosarcoma (Os9), transcript variant 2, mRNA [NM_177614]	216440	amplified in osteosarcoma	GO:0034976|GO:0016567|GO:0001948|GO:0042787|GO:0005783|GO:0005788|GO:0006621|GO:0006605|GO:0030433|GO:0002020	Mm.295246
A_55_P2062886	3.27124	3.31453	4.24938	4.21874	-8.71476	-7.64184	-7.22548	-7.77972	-0.554245	0.992791	Not Detected	Not Detected	Not Detected	Not Detected
A_55_P2098354	2018.42	978.25	936.597	1310.2	0.554413	0.563413	0.558556	0.499038	-0.0595179	1.3989	Detected	Detected	Detected	Detected	Shf	Mus musculus Src homology 2 domain containing F (Shf), mRNA [NM_001013829]	435684	Src homology 2 domain containing F	GO:0008150|GO:0003674|GO:0006915|GO:0005575	Mm.458215
A_55_P2143623	3.27182	3.30822	3.09031	4.2076	-8.71451	-7.64459	-7.68498	-7.78354	-0.0985641	1.36154	Not Detected	Not Detected	Not Detected	Not Detected	Vmn2r48	Mus musculus vomeronasal 2, receptor 48 (Vmn2r48), mRNA [NM_001105152]	625580	vomeronasal 2, receptor 48	GO:0008150|GO:0007165|GO:0003674|GO:0016020|GO:0007186|GO:0005886|GO:0004930|GO:0016021|GO:0005575|GO:0004871	Mm.469893
A_51_P440892	1293.18	868.185	413.269	599.426	-0.0878868	0.391211	-0.621791	-0.629098	-0.00730704	1.45045	Detected	Detected	Detected	Detected	Dph2	Mus musculus DPH2 homolog (S. cerevisiae) (Dph2), mRNA [NM_026344]	67728	DPH2 homolog (S. cerevisiae)	GO:0005515|GO:0005737|GO:0005575|GO:0017183	Mm.13823
A_55_P2083824	138.98	71.0041	60.8215	88.4853	-3.30587	-3.22082	-3.38622	-3.38917	-0.0029506	1.45484	Detected	Detected	Detected	Detected	1700085B13Rik	Mus musculus adult male testis cDNA, RIKEN full-length enriched library, clone:1700085B13 product:unclassifiable, full insert sequence. [AK007003]	76721	RIKEN cDNA 1700085B13 gene	GO:0008150|GO:0003674|GO:0005575	Mm.23521
A_55_P2146646	9.67371	3.30159	3.86243	14.037	-7.15053	-7.64749	-7.36322	-6.04537	1.31785	3.63424	Not Detected	Not Detected	Not Detected	Not Detected	Gm4663	PREDICTED: Mus musculus predicted gene 4663 (Gm4663), mRNA [XM_001480992]	100043809	predicted gene 4663	GO:0008150|GO:0003674|GO:0005575
A_55_P2060303	2114.18	644.92	358.64	796.544	0.621283	-0.0376701	-0.826335	-0.218927	0.607408	2.22101	Detected	Detected	Detected	Detected	Mras	Mus musculus muscle and microspikes RAS (Mras), mRNA [NM_008624]	17532	muscle and microspikes RAS	GO:0006184|GO:0007165|GO:0030742|GO:0016020|GO:0005886|GO:0000166|GO:0007264|GO:0003924|GO:0005525	Mm.2045
A_51_P437327	101.146	12.4106	11.7016	18.3036	-3.7643	-5.73714	-5.7641	-5.66248	0.101616	1.5642	Not Detected	Detected	Not Detected	Not Detected	Ascl1	Mus musculus achaete-scute complex homolog 1 (Drosophila) (Ascl1), mRNA [NM_008553]	17172	achaete-scute complex homolog 1 (Drosophila)	GO:0010468|GO:0007389|GO:0003700|GO:0048709|GO:0061104|GO:0061103|GO:0061102|GO:0061100|GO:0000989|GO:0030154|GO:0042803|GO:0007405|GO:0003690|GO:0043525|GO:0007219|GO:0050883|GO:0042127|GO:0043025|GO:0046983|GO:0045747|GO:0021879|GO:0048486|GO:0070888|GO:0007275|GO:0045787|GO:0048485|GO:0048484|GO:0010001|GO:0045892|GO:0003359|GO:0021987|GO:0021530|GO:0048699|GO:0005634|GO:0050767|GO:0050769|GO:…	Mm.136217
A_55_P2331332	12.2594	6.2961	8.40714	12.4502	-6.80878	-6.71619	-6.24111	-6.21844	0.0226793	1.48091	Not Detected	Not Detected	Not Detected	Not Detected	A930033C23Rik	Mus musculus adult retina cDNA, RIKEN full-length enriched library, clone:A930033C23 product:hypothetical protein, full insert sequence. [AK020921]	77965	RIKEN cDNA A930033C23 gene		Mm.447300
A_51_P137419	3.28788	9.09159	3.07997	7.62947	-8.70744	-6.18611	-7.68981	-6.92495	0.764857	2.47712	Not Detected	Not Detected	Not Detected	Not Detected	Cst7	Mus musculus cystatin F (leukocystatin) (Cst7), mRNA [NM_009977]	13011	cystatin F (leukocystatin)	GO:0004869|GO:0010466|GO:0005576|GO:0030414	Mm.12965
A_55_P2048101	3.2906	3.30149	3.08069	4.19789	-8.70625	-7.64753	-7.68948	-7.78687	-0.0973975	1.36265	Not Detected	Not Detected	Not Detected	Not Detected
A_55_P2123566	164.934	190.223	120.899	107.438	-3.05885	-1.7991	-2.39507	-3.10918	-0.714106	0.888659	Detected	Detected	Detected	Detected	LOC101056077	PREDICTED: Mus musculus uncharacterized LOC101056077 (LOC101056077), mRNA [XM_003945637]	101056077	uncharacterized LOC101056077		Mm.271668
A_52_P876226	9.80938	14.839	16.7641	20.2897	-7.13044	-5.47932	-5.24542	-5.51386	-0.268437	1.21031	Not Detected	Not Detected	Detected	Not Detected		RIKEN cDNA A530010F05 gene [Source:MGI Symbol;Acc:MGI:2685406] [ENSMUST00000146845]				Mm.123093
A_55_P1997894	99149.3	97853	85487	72094.5	6.17272	7.20768	7.07069	6.28106	-0.789623	0.843339	Detected	Detected	Detected	Detected
A_55_P2031651	22.672	21.2349	96.6324	107.332	-5.92176	-4.96228	-2.71829	-3.1106	-0.39231	1.11072	Detected	Detected	Detected	Detected
A_52_P51429	3.30819	3.30958	3.39037	4.22396	-8.69856	-7.644	-7.55129	-7.77794	-0.226655	1.24587	Not Detected	Not Detected	Not Detected	Not Detected	Dennd1c	Mus musculus DENN/MADD domain containing 1C (Dennd1c), mRNA [NM_153551]	70785	DENN/MADD domain containing 1C	GO:0005085|GO:0017112|GO:0050790|GO:0005737|GO:0031410|GO:0005575	Mm.284447
A_55_P1972628	220.358	109.055	106.275	97.3778	-2.64089	-2.60174	-2.58108	-3.25102	-0.66994	0.916285	Detected	Detected	Detected	Detected	Mtcp1	Mus musculus mature T cell proliferation 1 (Mtcp1), transcript variant 1, mRNA [NM_001039373]	17763	mature T cell proliferation 1	GO:0005739	Mm.16366
A_55_P2150476	3.31572	3.31416	3.10122	4.24119	-8.69528	-7.642	-7.67989	-7.77207	-0.092176	1.36759	Not Detected	Not Detected	Not Detected	Not Detected
A_65_P20167	105.239	51.5945	47.4999	84.5802	-3.70707	-3.6815	-3.74288	-3.45429	0.288587	1.78064	Detected	Detected	Detected	Detected	Hyou1	Mus musculus hypoxia up-regulated 1 (Hyou1), mRNA [NM_021395]	12282	hypoxia up-regulated 1	GO:0001666|GO:0000166|GO:0005783|GO:0002931|GO:0006950|GO:0005524|GO:0005790	Mm.116721
A_55_P2420873	1632.78	398.506	673.843	1320.07	0.248517	-0.732191	0.0835409	0.509866	0.426325	1.95902	Detected	Detected	Detected	Detected	Igip	Mus musculus IgA inducing protein (Igip), mRNA [NM_001267796]	109169	IgA inducing protein	GO:0008150|GO:0003674|GO:0005575	Mm.426423
A_51_P145785	4.45677	53.2658	4.70071	4.72089	-8.2686	-3.63551	-7.07985	-7.61748	-0.53763	1.00429	Not Detected	Not Detected	Not Detected	Detected	Ambp	Mus musculus alpha 1 microglobulin/bikunin (Ambp), mRNA [NM_007443]	11699	alpha 1 microglobulin/bikunin	GO:0005886|GO:0009986|GO:0004867|GO:0010466|GO:0036094|GO:0005576|GO:0030414|GO:0005615|GO:0042803|GO:0043231|GO:0010951|GO:0051604|GO:0018298|GO:0030163|GO:0019862|GO:0020037	Mm.2197
A_52_P667477	421.44	277.147	419.154	537.891	-1.70541	-1.25614	-0.601392	-0.785367	-0.183975	1.28328	Detected	Detected	Detected	Detected	Fyco1	Mus musculus FYVE and coiled-coil domain containing 1 (Fyco1), transcript variant 1, mRNA [NM_148925]	17281	FYVE and coiled-coil domain containing 1	GO:0005776|GO:0005770|GO:0006810|GO:0072383|GO:0031410|GO:0016021|GO:0005764|GO:0046872|GO:0005768	Mm.252941
A_55_P2300913	10.9108	54.5888	35.9907	17.6326	-6.97691	-3.60011	-4.14318	-5.71636	-1.57318	0.489922	Not Detected	Not Detected	Detected	Detected	D130095D21Rik	Mus musculus 12 days embryo spinal ganglion cDNA, RIKEN full-length enriched library, clone:D130095D21 product:unclassifiable, full insert sequence. [AK084110]	402775	RIKEN cDNA D130095D21 gene		Mm.450482
A_66_P111515	8.99925	7.18871	9.86864	6.63406	-7.25479	-6.52491	-6.00988	-7.12664	-1.11677	0.672236	Not Detected	Not Detected	Not Detected	Not Detected	LOC101055727	PREDICTED: Mus musculus transcription elongation factor B polypeptide 2-like (LOC101055727), misc_RNA [XR_168545]	101055727	transcription elongation factor B polypeptide 2-like
A_55_P2036774	3.74496	3.91876	3.60712	4.74902	-8.51965	-7.40025	-7.46188	-7.60891	-0.147027	1.31657	Not Detected	Not Detected	Not Detected	Not Detected	Acpl2	acid phosphatase-like 2 [Source:MGI Symbol;Acc:MGI:2442444] [ENSMUST00000121077]	235534	acid phosphatase-like 2	GO:0008150|GO:0003674|GO:0016787|GO:0003993|GO:0005576|GO:0005575
A_66_P110110	8.26515	5.77661	15.0806	5.70873	-7.37756	-6.84043	-5.39811	-7.34337	-1.94526	0.378548	Not Detected	Not Detected	Not Detected	Not Detected	Olfr545	Mus musculus olfactory receptor 545 (Olfr545), mRNA [NM_146840]	258837	olfactory receptor 545	GO:0050911|GO:0007608|GO:0007165|GO:0004984|GO:0016020|GO:0007186|GO:0005886|GO:0004930|GO:0016021|GO:0004871|GO:0050896	Mm.377714
A_52_P413623	695.095	90.9599	130.426	202.634	-0.983533	-2.86349	-2.28564	-2.1938	0.0918411	1.55364	Detected	Detected	Detected	Detected	Usp22	Mus musculus ubiquitin specific peptidase 22 (Usp22), mRNA [NM_001004143]	216825	ubiquitin specific peptidase 22	GO:0006511|GO:0016579|GO:0004843|GO:0005634|GO:0046872|GO:0070461|GO:0030374|GO:0000124|GO:0006508|GO:0010485|GO:0016578|GO:0006355|GO:0016574|GO:0003713|GO:0006351|GO:0007049|GO:0045931|GO:0016787|GO:0043967|GO:0008270|GO:0008233|GO:0008234|GO:0004221|GO:0045893|GO:0016568	Mm.30602
A_55_P1954246	3.70035	3.87236	4.20186	4.75398	-8.53694	-7.41743	-7.2417	-7.6074	-0.3657	1.1314	Not Detected	Not Detected	Not Detected	Not Detected	Il1rapl2	Mus musculus interleukin 1 receptor accessory protein-like 2 (Il1rapl2), mRNA [NM_030688]	60367	interleukin 1 receptor accessory protein-like 2	GO:0007165|GO:0004910|GO:0016020|GO:0016021	Mm.328321
A_55_P1979549	3.68578	3.85566	11.5566	6.38816	-8.54263	-7.42367	-5.78208	-7.18114	-1.39905	0.552771	Not Detected	Not Detected	Not Detected	Not Detected	Rp1	Mus musculus retinitis pigmentosa 1 (human) (Rp1), transcript variant 1, mRNA [NM_011283]	19888	retinitis pigmentosa 1 (human)	GO:0008017|GO:0042461|GO:0035082|GO:0060041|GO:0046549|GO:0005875|GO:0005930|GO:0060042|GO:0046548|GO:0071482|GO:0042995|GO:0045494|GO:0035085|GO:0035556|GO:0035845|GO:0001917|GO:0005929|GO:0005737|GO:0030030|GO:0032391|GO:0005856|GO:0007601|GO:0050896|GO:0001750	Mm.294263
A_55_P2002133	257.17	186.274	123.485	159.564	-2.41802	-1.82936	-2.36454	-2.53855	-0.174004	1.29218	Detected	Detected	Detected	Detected	Ago2	Mus musculus argonaute RISC catalytic subunit 2 (Ago2), mRNA [NM_153178]	239528	argonaute RISC catalytic subunit 2	GO:0005515|GO:0090305|GO:0003723|GO:0005634|GO:0031047|GO:0003729|GO:0009791|GO:0035279|GO:0046872|GO:0030154|GO:0035068|GO:0016442|GO:0070551|GO:0005737|GO:0000932|GO:0031054|GO:0045947|GO:0000340|GO:0006379|GO:0006355|GO:0060213|GO:0007275|GO:0004521|GO:0003676|GO:0006351|GO:0006417|GO:0035278|GO:0004518|GO:0004519|GO:0035197|GO:0016787|GO:1900153|GO:0030529|GO:0005844|GO:0005845	Mm.490340
A_51_P397834	173.143	183.592	65.7812	68.3875	-2.98878	-1.85029	-3.27313	-3.76088	-0.487752	1.03962	Detected	Detected	Detected	Detected	Dpm1	Mus musculus dolichol-phosphate (beta-D) mannosyltransferase 1 (Dpm1), mRNA [NM_010072]	13480	dolichol-phosphate (beta-D) mannosyltransferase 1	GO:0004582|GO:0033185|GO:0043178|GO:0005783|GO:0016757|GO:0019348|GO:0019673|GO:0005537|GO:0035269|GO:0043231|GO:0035268|GO:0004169|GO:0016020|GO:0005789|GO:0006506|GO:0016740	Mm.422657
A_52_P59206	16.6113	13.3927	3.55409	4.74029	-6.37051	-5.62728	-7.48325	-7.61156	-0.128315	1.33375	Not Detected	Not Detected	Not Detected	Not Detected	Cst6	Mus musculus cystatin E/M (Cst6), mRNA [NM_028623]	73720	cystatin E/M	GO:0004869|GO:0008544|GO:0010466|GO:0030414|GO:0001533	Mm.36816
A_51_P261164	3.62432	3.78946	3.54363	4.73408	-8.56689	-7.44865	-7.4875	-7.61345	-0.125949	1.33594	Not Detected	Not Detected	Not Detected	Not Detected	F2rl2	Mus musculus coagulation factor II (thrombin) receptor-like 2 (F2rl2), mRNA [NM_010170]	14064	coagulation factor II (thrombin) receptor-like 2	GO:0007599|GO:0007165|GO:0016324|GO:0016020|GO:0007186|GO:0005886|GO:0070493|GO:0015057|GO:0007596|GO:0004930|GO:0016021|GO:0004871	Mm.440952
A_55_P2062329	9.05041	10.1194	7.75963	6.87774	-7.24662	-6.0316	-6.35674	-7.0746	-0.71786	0.886349	Not Detected	Not Detected	Not Detected	Not Detected	Gm8674	predicted gene 8674 [Source:MGI Symbol;Acc:MGI:3645762] [ENSMUST00000179367]	667507	predicted gene 8674	GO:0008150|GO:0003674|GO:0005575
A_55_P2001871	2011.41	5750.06	5897.85	5430.53	0.549393	3.11871	3.21324	2.55034	-0.662903	0.920765	Detected	Detected	Detected	Detected	Uros	Mus musculus uroporphyrinogen III synthase (Uros), mRNA [NM_009479]	22276	uroporphyrinogen III synthase	GO:0005739|GO:0048037|GO:0006780|GO:0006779|GO:0033014|GO:0004852|GO:0016829|GO:0006783|GO:0005829	Mm.3160
A_65_P18167	1215.64	365.555	433.728	698.411	-0.177093	-0.856705	-0.552081	-0.408604	0.143477	1.61025	Detected	Detected	Detected	Detected	Hnrnpul2	Mus musculus heterogeneous nuclear ribonucleoprotein U-like 2 (Hnrnpul2), mRNA [NM_001081196]	68693	heterogeneous nuclear ribonucleoprotein U-like 2	GO:0005515|GO:0008150|GO:0005634|GO:0003676	Mm.476519
A_55_P2018994	4971.5	193.147	197.704	636.335	1.85487	-1.77709	-1.68553	-0.542893	1.14263	3.21862	Detected	Detected	Detected	Detected	Elk3	Mus musculus ELK3, member of ETS oncogene family (Elk3), transcript variant 1, mRNA [NM_013508]	13713	ELK3, member of ETS oncogene family	GO:0006355|GO:0003700|GO:0003714|GO:0005634|GO:0001525|GO:0032422|GO:0003677|GO:0006351|GO:0043231|GO:0005739|GO:0043565|GO:0042060|GO:0045892	Mm.4454
A_55_P2051899	733.177	205.385	293.239	479.685	-0.906581	-1.68846	-1.1168	-0.950593	0.166203	1.63582	Detected	Detected	Detected	Detected	Atp2c1	Mus musculus ATPase, Ca++-sequestering (Atp2c1), transcript variant 2, mRNA [NM_175025]	235574	ATPase, Ca++-sequestering	GO:0030133|GO:0005802|GO:0006200|GO:0005886|GO:0046872|GO:0043231|GO:0016339|GO:0000166|GO:0006810|GO:0006816|GO:0004871|GO:0043123|GO:0030141|GO:0006812|GO:0006811|GO:0030145|GO:0005794|GO:0032468|GO:0031532|GO:0005509|GO:0006874|GO:0005524|GO:0030026|GO:0019829|GO:0005388|GO:0007165|GO:0000139|GO:0008544|GO:0016020|GO:0016787|GO:0070588|GO:0006828|GO:0016021|GO:0015410|GO:0071421|GO:0032472	Mm.326247
A_66_P134394	11.4998	14.0116	25.7339	8.89556	-6.90107	-5.5621	-4.62713	-6.70345	-2.07632	0.345675	Not Detected	Not Detected	Detected	Not Detected	Pde6c	Mus musculus phosphodiesterase 6C, cGMP specific, cone, alpha prime (Pde6c), transcript variant 1, mRNA [NM_033614]	110855	phosphodiesterase 6C, cGMP specific, cone, alpha prime	GO:0008081|GO:0005886|GO:0007603|GO:0046549|GO:0004114|GO:0047555|GO:0003824|GO:0046872|GO:0007165|GO:0000166|GO:0016020|GO:0016787|GO:0030553|GO:0007601|GO:0050953|GO:0050896	Mm.450141
A_52_P125636	3.52089	3.67243	3.45857	4.66371	-8.60866	-7.49391	-7.52255	-7.63506	-0.112506	1.34845	Not Detected	Not Detected	Not Detected	Not Detected	Msmb	Mus musculus beta-microseminoprotein (Msmb), mRNA [NM_020597]	17695	beta-microseminoprotein	GO:0008150|GO:0003674|GO:0005576|GO:0005575	Mm.2540
A_51_P348792	3.90124	6.78174	11.5807	5.41416	-8.46067	-6.60899	-5.77908	-7.4198	-1.64072	0.467515	Not Detected	Not Detected	Not Detected	Not Detected	Opn5	Mus musculus opsin 5 (Opn5), mRNA [NM_181753]	353344	opsin 5	GO:0018298|GO:0007165|GO:0003674|GO:0009881|GO:0016020|GO:0007186|GO:0004930|GO:0016021|GO:0004871|GO:0007602|GO:0007601|GO:0050896	Mm.184937
A_55_P2079630	55.081	4.55445	6.97553	15.3144	-4.64112	-7.18337	-6.51043	-5.91972	0.590708	2.19545	Not Detected	Detected	Not Detected	Not Detected	Cdk6	Mus musculus cyclin-dependent kinase 6 (Cdk6), mRNA [NM_009873]	12571	cyclin-dependent kinase 6	GO:0005515|GO:0010468|GO:0050680|GO:0005634|GO:0048146|GO:0042995|GO:0030154|GO:0005737|GO:0000166|GO:0007219|GO:0045638|GO:0002244|GO:0016301|GO:0043697|GO:2000773|GO:0016772|GO:0030097|GO:0033077|GO:0030332|GO:0003323|GO:0060218|GO:0045786|GO:0005524|GO:0001726|GO:0042063|GO:0010628|GO:0016310|GO:0007049|GO:0045668|GO:0004672|GO:0004674|GO:0000307|GO:0045646|GO:0006468|GO:0001954|GO:0016740|GO:…	Mm.389058
A_51_P121179	3.28509	3.86316	3.69555	3.95784	-8.70867	-7.42087	-7.42694	-7.87182	-0.444884	1.07097	Not Detected	Not Detected	Not Detected	Not Detected	Fam132b	Mus musculus family with sequence similarity 132, member B (Fam132b), mRNA [NM_173395]	227358	family with sequence similarity 132, member B	GO:2000193|GO:0005576|GO:0019217|GO:0005615|GO:0042803	Mm.389157
A_55_P2077479	3.46594	3.60887	3.40492	4.60906	-8.63135	-7.5191	-7.54511	-7.65206	-0.106954	1.35365	Not Detected	Not Detected	Not Detected	Not Detected	Vmn1r167	Mus musculus vomeronasal 1 receptor 167 (Vmn1r167), mRNA [NM_001101562]	622032	vomeronasal 1 receptor 167	GO:0008150|GO:0003674|GO:0005575	Mm.474428
A_55_P1995195	4645.51	548.783	1231.67	2812.55	1.75702	-0.270555	0.953675	1.60112	0.64745	2.28352	Detected	Detected	Detected	Detected	Fosl2	Mus musculus fos-like antigen 2 (Fosl2), mRNA [NM_008037]	14284	fos-like antigen 2	GO:0043565|GO:0006355|GO:0003700|GO:0000977|GO:0005634|GO:0048146|GO:0003677|GO:0006351	Mm.24684
A_55_P2011061	2485.7	2763.46	8519.12	15162.5	0.854836	2.06161	3.74376	4.03169	0.287928	1.77983	Detected	Detected	Detected	Detected	Tspan12	Mus musculus tetraspanin 12 (Tspan12), mRNA [NM_173007]	269831	tetraspanin 12	GO:0042813|GO:0016020|GO:0005886|GO:0005887|GO:0045765|GO:0010842|GO:0016021|GO:0001525|GO:0007166	Mm.21950
A_51_P108629	69.9104	26.8803	34.2955	32.2632	-4.29716	-4.62217	-4.21278	-4.84472	-0.631935	0.940744	Detected	Detected	Detected	Detected	Prl3b1	Mus musculus prolactin family 3, subfamily b, member 1 (Prl3b1), mRNA [NM_008865]	18776	prolactin family 3, subfamily b, member 1	GO:0005179|GO:0005576|GO:0005615	Mm.37203
A_55_P2078281	3.41688	3.54798	3.45294	4.5487	-8.65192	-7.54365	-7.5249	-7.67108	-0.146181	1.31734	Not Detected	Not Detected	Not Detected	Not Detected		Mus musculus mRNA for T cell receptor BV4, haplotype a. [AJ007295]				Mm.333012
A_55_P2116968	3.40553	3.53386	5.60955	4.53299	-8.65672	-7.5494	-6.82484	-7.67607	-0.85123	0.808085	Not Detected	Not Detected	Not Detected	Not Detected	Neb	nebulin [Source:MGI Symbol;Acc:MGI:97292] [ENSMUST00000028320]	17996	nebulin	GO:0043234|GO:0030832|GO:0030018|GO:0043292|GO:0045214|GO:0005865|GO:0030016	Mm.389247
A_55_P2017054	3.39462	3.52015	3.32379	4.51746	-8.66135	-7.55501	-7.5799	-7.68103	-0.101125	1.35913	Not Detected	Not Detected	Not Detected	Not Detected		immunoglobulin heavy variable V6-4 [Source:MGI Symbol;Acc:MGI:3704120] [ENSMUST00000177949]
A_51_P400773	8791.35	3969.78	2249.59	3875	2.67727	2.5842	1.82271	2.06344	0.240728	1.72254	Detected	Detected	Detected	Detected	Hdgfrp2	Mus musculus hepatoma-derived growth factor, related protein 2 (Hdgfrp2), mRNA [NM_008233]	15193	hepatoma-derived growth factor, related protein 2	GO:0005515|GO:0008150|GO:0003682|GO:0005634|GO:0003677|GO:0006351	Mm.279188
A_55_P2202598	7.36774	9.24758	10.0037	14.0934	-7.54338	-6.16157	-5.99027	-6.03959	-0.0493243	1.40882	Not Detected	Not Detected	Not Detected	Not Detected	A930004J17Rik	Mus musculus adult retina cDNA, RIKEN full-length enriched library, clone:A930004J17 product:unclassifiable, full insert sequence. [AK044267]	319635	RIKEN cDNA A930004J17 gene		Mm.442403
A_55_P1980501	4775.05	7414.8	4922.71	5630.12	1.7967	3.48554	2.95251	2.60241	-0.350096	1.1437	Detected	Detected	Detected	Detected	Znhit1	Mus musculus zinc finger, HIT domain containing 1 (Znhit1), mRNA [NM_027318]	70103	zinc finger, HIT domain containing 1	GO:0042826|GO:0031063|GO:0003682|GO:0042129|GO:0005634|GO:0070317|GO:0000122|GO:0046872	Mm.273147
A_55_P1974377	3.35508	3.46737	3.27208	5.63936	-8.67825	-7.57681	-7.60252	-7.36101	0.241517	1.72348	Not Detected	Not Detected	Not Detected	Not Detected	Defb26	Mus musculus defensin beta 26 (Defb26), mRNA [NM_001039120]	654457	defensin beta 26	GO:0008150|GO:0003674|GO:0006952|GO:0005576|GO:0005575|GO:0042742	Mm.389363
A_55_P2099870	45.5098	7.01234	18.9742	19.1906	-4.9165	-6.56075	-5.06676	-5.59421	-0.527448	1.0114	Not Detected	Detected	Detected	Not Detected	Smim1	Mus musculus small integral membrane protein 1 (Smim1), transcript variant 1, mRNA [NM_001163721]	68859	small integral membrane protein 1	GO:0008150|GO:0003674|GO:0016020|GO:0016021	Mm.477488
A_51_P104718	3.15641	2.94369	3.12597	3.66507	-8.76631	-7.81302	-7.66842	-7.98269	-0.314272	1.17246	Not Detected	Not Detected	Not Detected	Not Detected	Gpr12	Mus musculus G-protein coupled receptor 12 (Gpr12), transcript variant 1, mRNA [NM_001010941]	14738	G-protein coupled receptor 12	GO:0007165|GO:0016020|GO:0007186|GO:0005886|GO:0004930|GO:0006874|GO:0031210|GO:0016021|GO:0004871	Mm.153539
A_55_P2102065	138.524	48.259	79.4369	46.4864	-3.3106	-3.77792	-3.00099	-4.3178	-1.31681	0.585199	Detected	Detected	Detected	Detected	Gm10639	Mus musculus predicted gene 10639 (Gm10639), mRNA [NM_001122660]	100042314	predicted gene 10639	GO:0008150|GO:0003674|GO:0005575|GO:0004364|GO:0016740	Mm.482247
(+)E1A_r60_a22	2092.53	2150.69	2005.41	1836.64	0.606435	1.69994	1.65695	0.986315	-0.670639	0.915841	Detected	Detected	Detected	Detected		Unknown
A_51_P167513	1767.24	1426.35	1485.69	2431.97	0.362683	1.10746	1.22418	1.39138	0.167192	1.63694	Detected	Detected	Detected	Detected	Leng1	Mus musculus leukocyte receptor cluster (LRC) member 1 (Leng1), mRNA [NM_027203]	69757	leukocyte receptor cluster (LRC) member 1	GO:0008150|GO:0003674|GO:0005575	Mm.389782
A_55_P1956642	3.30969	3.40162	3.20195	4.36519	-8.6979	-7.60443	-7.63378	-7.73049	-0.0967178	1.36329	Not Detected	Not Detected	Not Detected	Not Detected	Sfmbt2	Mus musculus Scm-like with four mbt domains 2 (Sfmbt2), transcript variant 3, mRNA [NM_001198809]	353282	Scm-like with four mbt domains 2	GO:0042393|GO:0006355|GO:0010629|GO:0005634	Mm.329991
A_55_P2035439	4424.19	7861.58	6122.11	8093.7	1.6866	3.56996	3.26708	3.12605	-0.141037	1.32204	Detected	Detected	Detected	Detected	Uxt	Mus musculus ubiquitously expressed transcript (Uxt), mRNA [NM_013840]	22294	ubiquitously expressed transcript	GO:0005813|GO:0006355|GO:0006366|GO:0001106|GO:0016272|GO:0048487|GO:0000226|GO:0005634|GO:0000122|GO:0006351|GO:0051297|GO:0005737|GO:0006457|GO:0003682|GO:0000930|GO:0051082|GO:0005856	Mm.34779
A_55_P2050722	3.29771	3.38288	5.581	6.82083	-8.70314	-7.61239	-6.83221	-7.08659	-0.254384	1.22215	Not Detected	Not Detected	Not Detected	Not Detected
A_51_P105709	2477.26	5380.85	276.66	377.607	0.849933	3.02297	-1.20076	-1.2958	-0.0950394	1.36487	Detected	Detected	Detected	Detected	Trip13	Mus musculus thyroid hormone receptor interactor 13 (Trip13), mRNA [NM_027182]	69716	thyroid hormone receptor interactor 13	GO:0005515|GO:0017111|GO:0048477|GO:0007286|GO:0001556|GO:0007283|GO:0005524|GO:0030154|GO:0042802|GO:0006302|GO:0007126|GO:0007144|GO:0000166|GO:0001673|GO:0007130|GO:0007141|GO:0007131	Mm.275095
A_55_P1995135	14.0181	7.39525	8.35797	14.1214	-6.61538	-6.48405	-6.24958	-6.03672	0.212854	1.68958	Not Detected	Not Detected	Not Detected	Not Detected	Casz1	Mus musculus castor zinc finger 1 (Casz1), transcript variant 2, mRNA [NM_027195]	69743	castor zinc finger 1	GO:0008150|GO:0006355|GO:0005737|GO:0005634|GO:0003677|GO:0046872|GO:0006351|GO:0043231	Mm.233879
A_51_P355829	3.28381	3.35836	3.15394	4.29957	-8.70923	-7.62289	-7.65558	-7.75234	-0.0967679	1.36324	Not Detected	Not Detected	Not Detected	Not Detected	Ifna4	Mus musculus interferon alpha 4 (Ifna4), mRNA [NM_010504]	15967	interferon alpha 4	GO:0051607|GO:0006952|GO:0005576|GO:0005615|GO:0005125|GO:0005126|GO:0002323	Mm.377088
A_55_P2143851	178.575	22.6966	63.8258	72.0044	-2.94421	-4.86624	-3.31666	-3.68652	-0.369863	1.12814	Detected	Detected	Detected	Detected	Gm996	Mus musculus predicted gene 996 (Gm996), mRNA [NM_001005424]	381353	predicted gene 996	GO:0008150|GO:0003674|GO:0005575	Mm.379511
A_55_P2158181	8.89315	8.19138	8.79392	13.4095	-7.27191	-6.33654	-6.17622	-6.11136	0.0648653	1.52486	Not Detected	Not Detected	Not Detected	Not Detected	Olfr39	Mus musculus olfactory receptor 39 (Olfr39), mRNA [NM_146825]	258822	olfactory receptor 39	GO:0050911|GO:0007608|GO:0007165|GO:0004984|GO:0016020|GO:0007186|GO:0005886|GO:0004930|GO:0016021|GO:0004871|GO:0050896	Mm.223248
A_55_P2072131	3.27404	3.33794	3.12986	4.2661	-8.71353	-7.63169	-7.66663	-7.76362	-0.0969873	1.36303	Not Detected	Not Detected	Not Detected	Not Detected	E130201H02Rik	Mus musculus RIKEN cDNA E130201H02 gene (E130201H02Rik), non-coding RNA [NR_024324]	78552	Y box protein 1 pseudogene		Mm.289190
A_55_P1995173	5291.13	11948.7	3196.33	4318.1	1.94476	4.17391	2.32947	2.21965	-0.109827	1.35096	Detected	Detected	Detected	Detected	Odc1	Mus musculus ornithine decarboxylase, structural 1 (Odc1), mRNA [NM_013614]	18263	ornithine decarboxylase, structural 1	GO:0048471|GO:0008284|GO:0005737|GO:0006596|GO:0004586|GO:0001822|GO:0006595|GO:0016831|GO:0009446|GO:0003824|GO:0016829|GO:0005829	Mm.34102
A_51_P368713	8106.16	3532.52	8873.5	11340.3	2.5602	2.41583	3.80256	3.61263	-0.189925	1.278	Detected	Detected	Detected	Detected	Tmbim4	Mus musculus transmembrane BAX inhibitor motif containing 4 (Tmbim4), mRNA [NM_026617]	68212	transmembrane BAX inhibitor motif containing 4	GO:0050848|GO:0003674|GO:0043066|GO:0005794|GO:0016020|GO:0005795|GO:0006915|GO:0016021	Mm.157426
A_55_P2038573	133856	137971	99415.4	92859.2	6.60572	7.70336	7.28845	6.64622	-0.642231	0.934053	Detected	Detected	Detected	Detected
A_55_P2150697	3.26704	3.31722	3.10428	4.22933	-8.71662	-7.64067	-7.67847	-7.77611	-0.0976386	1.36242	Not Detected	Not Detected	Not Detected	Not Detected	Cpne4	Mus musculus copine IV (Cpne4), mRNA [NM_028719]	74020	copine IV	GO:0005515|GO:0008150|GO:0005575	Mm.326240
A_51_P487999	2684.62	4741.31	191.421	484.159	0.965906	2.84042	-1.73212	-0.9372	0.794923	2.52929	Detected	Detected	Detected	Detected	Sgol1	Mus musculus shugoshin-like 1 (S. pombe) (Sgol1), mRNA [NM_028232]	72415	shugoshin-like 1 (S. pombe)	GO:0000780|GO:0010457|GO:0005813|GO:0005694|GO:0030892|GO:0005634|GO:0003674|GO:0007067|GO:0000922|GO:0005737|GO:0007049|GO:0007059|GO:0045132|GO:0000776|GO:0000779|GO:0008608|GO:0005856|GO:0000775|GO:0051301	Mm.153202
A_55_P2144481	10.6249	11.6001	13.2063	12.38	-7.01522	-5.83458	-5.58958	-6.2266	-0.637023	0.937431	Not Detected	Not Detected	Not Detected	Not Detected		olfactory receptor 1326, pseudogene 1 [Source:MGI Symbol;Acc:MGI:3031160] [ENSMUST00000059880]
A_51_P114062	2219.99	227.016	96.0597	208.919	0.691738	-1.544	-2.72687	-2.14974	0.577129	2.17488	Detected	Detected	Detected	Detected	Ncs1	Mus musculus neuronal calcium sensor 1 (Ncs1), mRNA [NM_019681]	14299	neuronal calcium sensor 1	GO:0030424|GO:0000287|GO:0005794|GO:0030054|GO:0005245|GO:0005886|GO:0019901|GO:0048015|GO:0005509|GO:0045202|GO:0031045|GO:0031410|GO:0046872|GO:0030425|GO:0043231|GO:0005829|GO:0045921|GO:0005737|GO:0016020|GO:0050806|GO:0045211|GO:0010975|GO:0070588|GO:0034765	Mm.249318
A_55_P2127204	4.40133	3.30298	8.19817	5.81411	-8.28666	-7.64688	-6.27743	-7.31698	-1.03955	0.709195	Not Detected	Not Detected	Not Detected	Not Detected	Amigo1	Mus musculus adhesion molecule with Ig like domain 1 (Amigo1), transcript variant 1, mRNA [NM_146137]	229715	adhesion molecule with Ig like domain 1	GO:0005515|GO:0005886|GO:0042552|GO:0007275|GO:0007409|GO:0030154|GO:0007399|GO:0007413|GO:0016020|GO:0050772|GO:0016021|GO:0007155|GO:0007156|GO:0007157	Mm.275752
A_55_P2157448	59.6173	19.8773	20.2377	29.3737	-4.52694	-5.0576	-4.97375	-4.98008	-0.0063324	1.45143	Detected	Detected	Detected	Detected	Abr	Mus musculus active BCR-related gene (Abr), transcript variant 1, mRNA [NM_198018]	109934	active BCR-related gene	GO:0043314|GO:0030336|GO:0042472|GO:0030036|GO:0005886|GO:0035023|GO:0032855|GO:0005829|GO:0043547|GO:0035556|GO:0005085|GO:0005622|GO:0007165|GO:0050766|GO:0007420|GO:0050728|GO:0050885|GO:0032496|GO:0005089|GO:0030675|GO:0005096	Mm.258939
A_55_P2107382	6.33801	7.31598	5.93957	11.078	-7.76057	-6.4996	-6.74237	-6.38692	0.355453	1.86511	Not Detected	Not Detected	Not Detected	Not Detected
A_55_P2117928	7788.28	2624.59	6882.44	8485.47	2.50249	1.98723	3.43598	3.19424	-0.241734	1.23292	Detected	Detected	Detected	Detected	Mxd4	Mus musculus Max dimerization protein 4 (Mxd4), mRNA [NM_010753]	17122	Max dimerization protein 4	GO:0005515|GO:0006355|GO:0046983|GO:0005634|GO:0045892|GO:0003677|GO:0006351	Mm.259260
A_55_P2111782	5.00054	3.29458	5.03261	15.2374	-8.10252	-7.65055	-6.98142	-5.92699	1.05443	3.02774	Not Detected	Not Detected	Not Detected	Not Detected
A_55_P2058786	5.52496	7.85112	7.42813	14.1537	-7.95863	-6.39775	-6.41973	-6.03343	0.386297	1.90542	Not Detected	Not Detected	Not Detected	Not Detected	Magea8	Mus musculus melanoma antigen, family A, 8 (Magea8), mRNA [NM_020020]	17144	melanoma antigen, family A, 8	GO:0008150|GO:0003674|GO:0005575	Mm.196415
A_55_P2068891	8.77201	3.29414	3.07438	4.30504	-7.29169	-7.65075	-7.69243	-7.75051	-0.0580763	1.4003	Not Detected	Not Detected	Not Detected	Not Detected	Pear1	Mus musculus platelet endothelial aggregation receptor 1 (Pear1), transcript variant 1, mRNA [NM_028460]	73182	platelet endothelial aggregation receptor 1	GO:0003674|GO:0016020|GO:0005886|GO:0043654|GO:0001891|GO:0016021	Mm.158962
A_51_P122055	9.81271	6.10773	9.01643	12.6713	-7.12995	-6.76001	-6.14017	-6.19305	-0.0528765	1.40535	Not Detected	Not Detected	Not Detected	Not Detected	Vwa7	Mus musculus von Willebrand factor A domain containing 7 (Vwa7), mRNA [NM_138582]	27762	von Willebrand factor A domain containing 7	GO:0005576	Mm.56895
A_51_P371745	7.12851	9.57069	10.2829	14.593	-7.591	-6.11203	-5.95056	-5.98934	-0.0387783	1.41915	Not Detected	Not Detected	Not Detected	Not Detected	Havcr1	Mus musculus strain BALB/c TIM1 mRNA, complete cds. [AF399829]	171283	hepatitis A virus cellular receptor 1	GO:0045335|GO:0005515|GO:0016324|GO:0005737|GO:0016020|GO:0009986|GO:0016021|GO:0033005|GO:0006911|GO:0005615	Mm.17771
A_55_P2185900	3.28665	48.2957	613.992	2518.63	-8.70798	-3.77682	-0.0506535	1.44189	1.49254	4.10205	Detected	Not Detected	Detected	Detected	Nrg4	Mus musculus neuregulin 4 (Nrg4), mRNA [NM_032002]	83961	neuregulin 4	GO:0016020|GO:0005886|GO:0005576|GO:0016021|GO:0008083	Mm.443874
A_51_P122649	3.26165	3.00571	2.89378	3.61549	-8.71899	-7.78294	-7.77977	-8.00235	-0.222572	1.2494	Not Detected	Not Detected	Not Detected	Not Detected	Degs2	Mus musculus degenerative spermatocyte homolog 2 (Drosophila), lipid desaturase (Degs2), transcript variant 1, mRNA [NM_027299]	70059	degenerative spermatocyte homolog 2 (Drosophila), lipid desaturase	GO:0006629|GO:0006667|GO:0005783|GO:0030148|GO:0000170|GO:0016020|GO:0016491|GO:0006633|GO:0016021|GO:0016705|GO:0042284|GO:0046513|GO:0055114	Mm.207605
A_55_P2132517	5063.93	1996.41	2689.63	3749.8	1.88144	1.59254	2.08046	2.01606	-0.0644036	1.39417	Detected	Detected	Detected	Detected	Gmppa	Mus musculus GDP-mannose pyrophosphorylase A (Gmppa), mRNA [NM_133708]	69080	GDP-mannose pyrophosphorylase A	GO:0003674|GO:0009058|GO:0000166|GO:0016779|GO:0005575|GO:0005525|GO:0016740|GO:0004475	Mm.23951
A_55_P2106720	3.29711	3.29987	4.33303	7.56612	-8.7034	-7.64824	-7.19735	-6.93698	0.26037	1.74615	Not Detected	Not Detected	Not Detected	Not Detected	Taar2	Mus musculus trace amine-associated receptor 2 (Taar2), mRNA [NM_001007266]	209512	trace amine-associated receptor 2	GO:0007165|GO:0016020|GO:0007186|GO:0005886|GO:0004930|GO:0016021|GO:0004871|GO:0008227|GO:0001594	Mm.300611
A_55_P1952284	9.05322	7.83264	9.77775	13.7825	-7.24617	-6.40115	-6.02323	-6.07178	-0.0485487	1.40957	Not Detected	Not Detected	Not Detected	Not Detected	4930522H14Rik	Mus musculus RIKEN cDNA 4930522H14 gene (4930522H14Rik), transcript variant 2, mRNA [NM_001199090]	67646	RIKEN cDNA 4930522H14 gene	GO:0008150|GO:0003674|GO:0016020|GO:0016021|GO:0005575	Mm.45820
A_55_P2166602	532.611	240.523	136.374	209.489	-1.36766	-1.46062	-2.2213	-2.14581	0.075498	1.53614	Detected	Detected	Detected	Detected	Zfx	Mus musculus zinc finger protein X-linked (Zfx), transcript variant 1, mRNA [NM_001044386]	22764	zinc finger protein X-linked	GO:0060746|GO:0006355|GO:0016265|GO:0005634|GO:0007283|GO:0009790|GO:0003676|GO:0009791|GO:0048599|GO:0003677|GO:0007281|GO:0046872|GO:0006351|GO:0048872|GO:0009566|GO:0001541|GO:0035264	Mm.919
A_55_P2103125	3.30795	3.30666	3.09485	4.23267	-8.69866	-7.64527	-7.68286	-7.77497	-0.0921095	1.36765	Not Detected	Not Detected	Not Detected	Not Detected
A_52_P615375	8771.07	1775.64	2121.59	3580.4	2.67394	1.42347	1.7382	1.94937	0.211168	1.6876	Detected	Detected	Detected	Detected	Hist3h2a	Mus musculus histone cluster 3, H2a (Hist3h2a), mRNA [NM_178218]	319162	histone cluster 3, H2a	GO:0008150|GO:0046982|GO:0005694|GO:0006334|GO:0005634|GO:0005575|GO:0000786|GO:0003677	Mm.212549
A_51_P333965	413.688	397.447	250.213	247.649	-1.7322	-0.73603	-1.34572	-1.90438	-0.558665	0.989755	Detected	Detected	Detected	Detected	Cisd2	Mus musculus CDGSH iron sulfur domain 2 (Cisd2), mRNA [NM_025902]	67006	CDGSH iron sulfur domain 2	GO:0048471|GO:0051536|GO:0000422|GO:0051537|GO:0005783|GO:0006914|GO:0005741|GO:0010259|GO:0046872|GO:0042803|GO:0043231|GO:0005739|GO:0043234|GO:0016020|GO:0005789|GO:0010506|GO:0016021	Mm.269993
A_51_P106059	11349.7	8966.5	4814.87	6063.66	3.04577	3.75968	2.92055	2.70944	-0.211115	1.25936	Detected	Detected	Detected	Detected	Traf4	Mus musculus TNF receptor associated factor 4 (Traf4), mRNA [NM_009423]	22032	TNF receptor associated factor 4	GO:0004842|GO:0090073|GO:0030054|GO:0016567|GO:0019901|GO:0005886|GO:0007585|GO:0050699|GO:0030323|GO:0046330|GO:0006915|GO:0042981|GO:0031996|GO:0005634|GO:0007275|GO:0046872|GO:0007165|GO:0005737|GO:0016020|GO:0045860|GO:0008270|GO:0005923|GO:0005856|GO:0031625	Mm.390418
A_55_P2009069	12867.1	6503.42	4982.99	4540.56	3.2268	3.29634	2.97007	2.29212	-0.67795	0.911212	Detected	Detected	Detected	Detected	Ccrn4l	CCR4 carbon catabolite repression 4-like (S. cerevisiae) [Source:MGI Symbol;Acc:MGI:109382] [ENSMUST00000144826]	12457	CCR4 carbon catabolite repression 4-like (S. cerevisiae)	GO:0005515|GO:0033962|GO:0000932|GO:0000290|GO:0048511	Mm.30438
A_52_P308465	139.055	3.94279	4.69757	4.72591	-3.30508	-7.39143	-7.08081	-7.61594	-0.535132	1.00603	Not Detected	Detected	Not Detected	Not Detected	Plxnb1	Mus musculus plexin B1 (Plxnb1), mRNA [NM_172775]	235611	plexin B1	GO:0005515|GO:1900220|GO:0043931|GO:0033689|GO:0005886|GO:0008360|GO:0007275|GO:0014068|GO:0032794|GO:0002116|GO:0005622|GO:0007165|GO:0051493|GO:0016020|GO:0017154|GO:0032321|GO:0005887|GO:0048812|GO:0071526|GO:0004872|GO:0050772|GO:0016021	Mm.53862
A_51_P378856	1646.53	1277.59	1877.83	5881.87	0.260616	0.948562	1.56212	2.66552	1.1034	3.13226	Detected	Detected	Detected	Detected	Pfkp	Mus musculus phosphofructokinase, platelet (Pfkp), mRNA [NM_019703]	56421	phosphofructokinase, platelet	GO:0070095|GO:0003824|GO:0005524|GO:0046872|GO:0006096|GO:0005829|GO:0016310|GO:0005737|GO:0030388|GO:0000166|GO:0051289|GO:0016301|GO:0008152|GO:0046835|GO:0006002|GO:0016740|GO:0003872|GO:0005945	Mm.273874
A_51_P115953	5.60779	3.8213	9.75813	16.2067	-7.93717	-7.43658	-6.02612	-5.83802	0.188108	1.66084	Not Detected	Not Detected	Not Detected	Not Detected	Ctxn3	Mus musculus cortexin 3 (Ctxn3), mRNA [NM_001134697]	629147	cortexin 3	GO:0008150|GO:0003674|GO:0016020|GO:0031224|GO:0016021|GO:0005575	Mm.57415
A_55_P2094616	276.34	263.079	156.368	133.878	-2.3143	-1.3313	-2.02393	-2.79176	-0.767839	0.85617	Detected	Detected	Detected	Detected	Ralgps1	Ral GEF with PH domain and SH3 binding motif 1 [Source:MGI Symbol;Acc:MGI:1922008] [ENSMUST00000113164]	241308	Ral GEF with PH domain and SH3 binding motif 1	GO:0005622|GO:0005085|GO:0050790|GO:0005737|GO:0016020|GO:0008321|GO:0005886|GO:0032485|GO:0007264|GO:0005575
A_52_P413394	4.31054	65.02	66.1216	34.9571	-8.31673	-3.34783	-3.26568	-4.72902	-1.46334	0.528679	Detected	Not Detected	Detected	Detected	Ppef2	Mus musculus protein phosphatase, EF hand calcium-binding domain 2 (Ppef2), mRNA [NM_011148]	19023	protein phosphatase, EF hand calcium-binding domain 2	GO:0030145|GO:0005506|GO:0005509|GO:0051879|GO:0031435|GO:0010801|GO:0046872|GO:0043409|GO:0050906|GO:0016787|GO:0016311|GO:0030544|GO:0004721|GO:0004722|GO:0007601|GO:0050896	Mm.87155
A_55_P2044587	8.41392	3.86895	19.6054	22.9049	-7.35182	-7.41871	-5.01955	-5.33896	-0.319405	1.16829	Not Detected	Not Detected	Detected	Not Detected	Sorcs1	Mus musculus VPS10 domain receptor protein SORCS 1 (Sorcs1), transcript variant 2, mRNA [NM_001252501]	58178	VPS10 domain receptor protein SORCS 1	GO:0016020|GO:0016021	Mm.313672
A_52_P221804	189.51	167.043	144.365	153.021	-2.85847	-1.98657	-2.13915	-2.59895	-0.459801	1.05996	Detected	Detected	Detected	Detected	Trim23	Mus musculus tripartite motif-containing 23 (Trim23), mRNA [NM_030731]	81003	tripartite motif-containing 23	GO:0004842|GO:0016567|GO:0005794|GO:0007264|GO:0016874|GO:0003924|GO:0005634|GO:0005525|GO:0005765|GO:0005764|GO:0046872|GO:0042802|GO:0005622|GO:0006184|GO:0006471|GO:0005737|GO:0016020|GO:0000139|GO:0000166|GO:0008270|GO:0019003	Mm.244190
A_55_P2235387	30.8553	47.4546	33.3394	28.1175	-5.47715	-3.80217	-4.25357	-5.04314	-0.78957	0.84337	Detected	Detected	Detected	Detected	Fam222b	Mus musculus 16 days neonate cerebellum cDNA, RIKEN full-length enriched library, clone:9630020I17 product:unclassifiable, full insert sequence. [AK079318]	216971	family with sequence similarity 222, member B	GO:0008150|GO:0003674|GO:0005575
A_55_P2345726	3.65441	3.82057	3.55916	4.73833	-8.55496	-7.43686	-7.48119	-7.61216	-0.130966	1.33131	Not Detected	Not Detected	Not Detected	Not Detected	D030025E07Rik	Mus musculus RIKEN cDNA D030025E07 gene (D030025E07Rik), long non-coding RNA [NR_045704]	402774	RIKEN cDNA D030025E07 gene		Mm.209170
A_55_P2009673	4.59538	3.80377	3.54974	4.73363	-8.22442	-7.44322	-7.48501	-7.61359	-0.128576	1.33351	Not Detected	Not Detected	Not Detected	Not Detected	Ppp1r14d	Mus musculus protein phosphatase 1, regulatory (inhibitor) subunit 14D (Ppp1r14d), mRNA [NM_028104]	72112	protein phosphatase 1, regulatory (inhibitor) subunit 14D	GO:0042325|GO:0005737|GO:0035304|GO:0004864|GO:0005575|GO:0043086	Mm.46317
A_55_P2085445	3.62451	5.54319	12.4571	4.72739	-8.56681	-6.89993	-5.67384	-7.61549	-1.94166	0.379494	Not Detected	Not Detected	Not Detected	Not Detected	Acsm1	Mus musculus acyl-CoA synthetase medium-chain family member 1 (Acsm1), mRNA [NM_054094]	117147	acyl-CoA synthetase medium-chain family member 1	GO:0006629|GO:0016874|GO:0003824|GO:0005525|GO:0005524|GO:0047760|GO:0046872|GO:0005739|GO:0015645|GO:0000166|GO:0005759|GO:0008152|GO:0006631|GO:0006633|GO:0003996	Mm.427560
A_52_P512553	494.717	29.9086	45.4654	73.8187	-1.47414	-4.46816	-3.80603	-3.65062	0.155409	1.62362	Detected	Detected	Detected	Detected	Atg16l2	Mus musculus autophagy related 16-like 2 (S. cerevisiae) (Atg16l2), mRNA [NM_001111111]	73683	autophagy related 16-like 2 (S. cerevisiae)	GO:0008150|GO:0003674|GO:0005737|GO:0006914|GO:0006810|GO:0005575|GO:0015031	Mm.275744
A_55_P1972426	2217.3	2429.35	1056.37	1429.72	0.689986	1.87571	0.732166	0.624978	-0.107188	1.35343	Detected	Detected	Detected	Detected	Pdzd11	Mus musculus PDZ domain containing 11 (Pdzd11), mRNA [NM_028303]	72621	PDZ domain containing 11	GO:0016323|GO:0008150|GO:0005737|GO:0008022|GO:0005829	Mm.291607
A_51_P509679	3.5786	3.73703	5.49482	4.70403	-8.58521	-7.46875	-6.85466	-7.62264	-0.767983	0.856084	Not Detected	Not Detected	Not Detected	Not Detected	Igh-VJ558	immunoglobulin heavy constant alpha [Source:MGI Symbol;Acc:MGI:96444] [ENSMUST00000178282]	16061	immunoglobulin heavy chain (J558 family)		Mm.458003
A_51_P219721	15746.4	18000.5	10618.5	12921.2	3.51813	4.7651	4.06156	3.80092	-0.260638	1.21687	Detected	Detected	Detected	Detected	Ola1	Mus musculus Obg-like ATPase 1 (Ola1), transcript variant 1, mRNA [NM_025942]	67059	Obg-like ATPase 1	GO:0005737|GO:0016787|GO:0006200|GO:0000166|GO:0005634|GO:0005525|GO:0005524	Mm.22661
A_55_P1957669	3.54927	3.70342	3.48246	4.68369	-8.59708	-7.48179	-7.51262	-7.62889	-0.11627	1.34494	Not Detected	Not Detected	Not Detected	Not Detected	Defb5	Mus musculus defensin beta 5 (Defb5), mRNA [NM_030734]	81007	defensin beta 5	GO:0008150|GO:0003674|GO:0006952|GO:0005576|GO:0005575|GO:0042742	Mm.390028
A_55_P2067623	6.15507	3.68695	3.46948	7.50931	-7.80282	-7.48822	-7.51801	-6.94786	0.570151	2.16439	Not Detected	Not Detected	Not Detected	Not Detected		predicted gene 9796 [Source:MGI Symbol;Acc:MGI:3648412] [ENSMUST00000062249]				Mm.225144
A_51_P273064	3.5203	3.67047	3.4573	4.65978	-8.6089	-7.49468	-7.52308	-7.63627	-0.113192	1.34781	Not Detected	Not Detected	Not Detected	Not Detected	Olfr837	Mus musculus olfactory receptor 837 (Olfr837), mRNA [NM_146565]	258558	olfactory receptor 837	GO:0050911|GO:0007608|GO:0007165|GO:0004984|GO:0016020|GO:0007186|GO:0005886|GO:0004930|GO:0016021|GO:0004871|GO:0050896	Mm.377567
A_51_P320980	1324.68	571.366	1879.86	2336.77	-0.0531683	-0.212376	1.56368	1.33377	-0.229912	1.24306	Detected	Detected	Detected	Detected	Sfxn4	Mus musculus sideroflexin 4 (Sfxn4), mRNA [NM_053198]	94281	sideroflexin 4	GO:0005739|GO:0008150|GO:0003674|GO:0016020|GO:0008324|GO:0006810|GO:0016021|GO:0055085|GO:0055072|GO:0006812|GO:0043231|GO:0006811	Mm.48179
A_55_P1952411	3.49272	3.63755	3.43089	4.63374	-8.62025	-7.50768	-7.53414	-7.64436	-0.110215	1.35059	Not Detected	Not Detected	Not Detected	Not Detected
A_55_P2004536	327.391	845.302	1238.42	1252.54	-2.06973	0.352675	0.961557	0.434099	-0.527458	1.0114	Detected	Detected	Detected	Detected	Klra4	Mus musculus killer cell lectin-like receptor, subfamily A, member 4 (Klra4), transcript variant 1, mRNA [NM_010649]	16635	killer cell lectin-like receptor, subfamily A, member 4	GO:0016020|GO:0030246|GO:0016021|GO:0007155|GO:0009897	Mm.333431
A_55_P2039255	4.7452	4.30964	10.9511	9.41618	-8.17813	-7.26308	-5.85973	-6.62139	-0.76167	0.859839	Not Detected	Not Detected	Not Detected	Not Detected	Tnfaip8	tumor necrosis factor, alpha-induced protein 8 [Source:MGI Symbol;Acc:MGI:2147191] [ENSMUST00000087655]	106869	tumor necrosis factor, alpha-induced protein 8	GO:0005737|GO:0006915	Mm.27740
A_55_P1959753	352.294	388.57	334.022	198.463	-1.96396	-0.768619	-0.928929	-2.22381	-1.29488	0.594162	Detected	Detected	Detected	Detected	Top3b	topoisomerase (DNA) III beta [Source:MGI Symbol;Acc:MGI:1333803] [ENSMUST00000118424]	21976	topoisomerase (DNA) III beta	GO:0003916|GO:0000793|GO:0003917|GO:0007059|GO:0000166|GO:0016853|GO:0006265|GO:0005524|GO:0003677
A_55_P1992019	3.78375	7.91033	5.95786	7.28756	-8.50478	-6.38691	-6.73794	-6.9911	-0.253165	1.22319	Not Detected	Not Detected	Not Detected	Not Detected	Ptpru	Mus musculus protein tyrosine phosphatase, receptor type, U (Ptpru), transcript variant 2, mRNA [NM_001083119]	19273	protein tyrosine phosphatase, receptor type, U	GO:0030336|GO:0030054|GO:0008285|GO:0005886|GO:0008013|GO:0035335|GO:0030154|GO:0016791|GO:0034109|GO:0016337|GO:0006470|GO:0016020|GO:0016787|GO:0005911|GO:0034394|GO:0016311|GO:0004721|GO:0016021|GO:0007155|GO:0060070|GO:0004725	Mm.4860
A_51_P125691	1654.08	728.89	357.161	527.514	0.267211	0.13891	-0.832299	-0.813471	0.0188284	1.47697	Detected	Detected	Detected	Detected	Cdca4	Mus musculus cell division cycle associated 4 (Cdca4), mRNA [NM_028023]	71963	cell division cycle associated 4	GO:0008150|GO:0003674|GO:0005634	Mm.313185
A_51_P134262	5999.55	2671.89	2350.26	3804.96	2.12604	2.013	1.88588	2.03713	0.151253	1.61895	Detected	Detected	Detected	Detected	1700052K11Rik	Mus musculus RIKEN cDNA 1700052K11 gene (1700052K11Rik), long non-coding RNA [NR_027956]	73431	RIKEN cDNA 1700052K11 gene		Mm.351426
A_51_P283447	3.40496	3.53114	3.33588	4.53134	-8.65696	-7.55051	-7.57466	-7.6766	-0.101939	1.35836	Not Detected	Not Detected	Not Detected	Not Detected	Olfr1510	Mus musculus olfactory receptor 1510 (Olfr1510), mRNA [NM_146431]	258423	olfactory receptor 1510	GO:0050911|GO:0007608|GO:0007165|GO:0004984|GO:0016020|GO:0007186|GO:0005886|GO:0004930|GO:0016021|GO:0004871|GO:0050896	Mm.377492
A_51_P128648	18918.5	56247.9	54271.4	54567.2	3.78291	6.40886	6.41518	5.87921	-0.535968	1.00545	Detected	Detected	Detected	Detected	Uqcrc2	Mus musculus ubiquinol cytochrome c reductase core protein 2 (Uqcrc2), mRNA [NM_025899]	67003	ubiquinol cytochrome c reductase core protein 2	GO:0005739|GO:0016020|GO:0070469|GO:0006810|GO:0006508|GO:0005743|GO:0005750|GO:0004222|GO:0003824|GO:0032403|GO:0046872|GO:0055114	Mm.334206
A_55_P2242690	19.0438	15.114	11.1189	14.4907	-6.17335	-5.45283	-5.83778	-5.99948	-0.161697	1.30325	Not Detected	Detected	Not Detected	Not Detected	D2Ertd127e	Mus musculus 12 days embryo spinal ganglion cDNA, RIKEN full-length enriched library, clone:D130071G01 product:unclassifiable, full insert sequence. [AK051746]	51873	DNA segment, Chr 2, ERATO Doi 127, expressed		Mm.441738
A_51_P253633	2725.93	3597.97	3192.5	3803.34	0.987935	2.44232	2.32774	2.03651	-0.291229	1.19133	Detected	Detected	Detected	Detected	Mrps9	Mus musculus mitochondrial ribosomal protein S9 (Mrps9), mRNA [NM_023514]	69527	mitochondrial ribosomal protein S9	GO:0005739|GO:0003735|GO:0030529|GO:0005840|GO:0006412	Mm.252982
A_55_P2112230	11480.8	13269.3	43072.4	59990.6	3.06234	4.32515	6.08175	6.01591	-0.065835	1.39279	Detected	Detected	Detected	Detected	Pcyt2	Mus musculus phosphate cytidylyltransferase 2, ethanolamine (Pcyt2), mRNA [NM_024229]	68671	phosphate cytidylyltransferase 2, ethanolamine	GO:0006629|GO:0004306|GO:0009058|GO:0016779|GO:0008654|GO:0003824|GO:0016740	Mm.21439
A_51_P100997	18.0987	10.374	6.40198	8.41747	-6.24679	-5.99574	-6.63421	-6.78315	-0.148938	1.31482	Not Detected	Detected	Not Detected	Not Detected	Serpinb3c	Mus musculus serine (or cysteine) peptidase inhibitor, clade B, member 3C (Serpinb3c), mRNA [NM_201363]	381286	serine (or cysteine) peptidase inhibitor, clade B, member 3C	GO:0030162|GO:0010951|GO:0005515|GO:0004867|GO:0005576	Mm.337362
A_51_P327778	5938.77	5377.29	3936.62	5227.93	2.11135	3.02202	2.63001	2.49549	-0.134526	1.32802	Detected	Detected	Detected	Detected	Pfdn2	Mus musculus prefoldin 2 (Pfdn2), mRNA [NM_011070]	18637	prefoldin 2	GO:0005739|GO:0003674|GO:0005737|GO:0006457|GO:0016272|GO:0005634|GO:0051082|GO:0005829	Mm.10756
A_55_P1953028	1230.74	300.097	400.33	448.941	-0.159286	-1.14136	-0.667684	-1.04616	-0.378472	1.12143	Detected	Detected	Detected	Detected	Tnfsf12	Mus musculus tumor necrosis factor (ligand) superfamily, member 12 (Tnfsf12), mRNA [NM_011614]	21944	tumor necrosis factor (ligand) superfamily, member 12	GO:0008219|GO:2001238|GO:0048471|GO:0005576	Mm.8983
A_51_P179697	19.5955	32.5092	79.9173	54.3479	-6.13215	-4.34787	-2.99229	-4.09238	-1.10009	0.680052	Detected	Detected	Detected	Detected	Fam57b	Mus musculus family with sequence similarity 57, member B (Fam57b), transcript variant 2, mRNA [NM_026884]	68952	family with sequence similarity 57, member B	GO:0006629|GO:0005794|GO:0016020|GO:0045599|GO:0005783|GO:0050291|GO:0016021|GO:0046513	Mm.440393
A_55_P2090535	92.646	48.2923	41.5939	55.5819	-3.89094	-3.77693	-3.93443	-4.05999	-0.125562	1.3363	Detected	Detected	Detected	Detected	Thrap3	Mus musculus thyroid hormone receptor associated protein 3 (Thrap3), mRNA [NM_146153]	230753	thyroid hormone receptor associated protein 3	GO:0051219|GO:0008380|GO:0048026|GO:0006367|GO:0006366|GO:0005634|GO:0043231|GO:0046966|GO:0000166|GO:0030518|GO:0000381|GO:0045944|GO:0004872|GO:0048255|GO:0035145|GO:0003712|GO:0006397|GO:0006355|GO:0001104|GO:0003713|GO:0000956|GO:0005524|GO:0006351|GO:0016592|GO:0045893|GO:0030521	Mm.236211
ETG07_105829	3.08076	3.53026	3.09758	3.78306	-8.80131	-7.55087	-7.68159	-7.93698	-0.255398	1.22129	Not Detected	Not Detected	Not Detected	Not Detected		Unknown
A_52_P16752	4.29892	3.38824	7.62804	4.76301	-8.32062	-7.61011	-6.38142	-7.60466	-1.22325	0.624409	Not Detected	Not Detected	Not Detected	Not Detected	Aox3	Mus musculus aldehyde oxidase 3 (Aox3), mRNA [NM_023617]	71724	aldehyde oxidase 3	GO:0004031|GO:0051536|GO:0051537|GO:0009055|GO:0005575|GO:0046872|GO:0055114|GO:0030151	Mm.20108
A_55_P2052420	19217.9	5323.21	5180.63	9255.28	3.80557	3.00743	3.02618	3.31952	0.293342	1.78652	Detected	Detected	Detected	Detected	Setd5	Mus musculus SET domain containing 5 (Setd5), mRNA [NM_028385]	72895	SET domain containing 5	GO:0008150|GO:0003674|GO:0005575	Mm.367159
A_55_P2097483	11.27	4.20989	3.16952	4.46763	-6.93019	-7.29687	-7.64846	-7.69703	-0.0485623	1.40956	Not Detected	Not Detected	Not Detected	Not Detected	Ccdc34	Mus musculus 13 days embryo head cDNA, RIKEN full-length enriched library, clone:3110007N16 product:weakly similar to NY-REN-41 ANTIGEN (FRAGMENT) [Homo sapiens], full insert sequence. [AK014021]	68201	coiled-coil domain containing 34	GO:0008150|GO:0003674|GO:0005575	Mm.181767
A_51_P428483	7.79828	6.57601	5.95594	6.02447	-7.46144	-6.65343	-6.7384	-7.2657	-0.527302	1.01151	Not Detected	Not Detected	Not Detected	Not Detected	Fgb	Mus musculus fibrinogen beta chain (Fgb), mRNA [NM_181849]	110135	fibrinogen beta chain	GO:0051258|GO:0009986|GO:0051087|GO:0005102|GO:0005577|GO:0030168|GO:0072562|GO:0005576|GO:0005615|GO:0007599|GO:0051592|GO:0007165|GO:0005737|GO:0007596|GO:0031091|GO:0030674|GO:0005938|GO:0009897	Mm.30063
A_51_P455897	3510.59	2404.54	178.887	452.456	1.3529	1.8609	-1.82982	-1.0349	0.794921	2.52928	Detected	Detected	Detected	Detected	Fam64a	Mus musculus family with sequence similarity 64, member A (Fam64a), mRNA [NM_144526]	109212	family with sequence similarity 64, member A	GO:0008150|GO:0003674|GO:0007067|GO:0007049|GO:0005730|GO:0005634|GO:0051301	Mm.33118
A_51_P208240	3.27653	3.34637	3.14245	4.28577	-8.71243	-7.62805	-7.66084	-7.75698	-0.0961453	1.36383	Not Detected	Not Detected	Not Detected	Not Detected	Tnfsf14	Mus musculus tumor necrosis factor (ligand) superfamily, member 14 (Tnfsf14), mRNA [NM_019418]	50930	tumor necrosis factor (ligand) superfamily, member 14	GO:0005164|GO:0005886|GO:0010820|GO:0031295|GO:0005102|GO:0005576|GO:0005125|GO:0005615|GO:0006955|GO:0008588|GO:0016020|GO:0016021|GO:0043154|GO:0043027	Mm.483369
A_52_P337679	26276.1	12529.4	10470.9	15408.9	4.25686	4.24239	4.04136	4.05494	0.0135763	1.4716	Detected	Detected	Detected	Detected	Canx	Mus musculus calnexin (Canx), transcript variant 1, mRNA [NM_007597]	12330	calnexin	GO:0005515|GO:0072583|GO:0030424|GO:0005783|GO:0032839|GO:0046872|GO:0005737|GO:0001948|GO:0043197|GO:0006457|GO:0043025|GO:0005791|GO:0005509|GO:0005623|GO:0048488|GO:0005790|GO:0043234|GO:0016020|GO:0035255|GO:0061077|GO:0005789|GO:0005840|GO:0016021|GO:0034185|GO:0051082	Mm.248827
A_51_P202745	3996.02	1321.22	795.019	1377.6	1.53975	0.997011	0.322117	0.571405	0.249289	1.73279	Detected	Detected	Detected	Detected	Zc3h13	Mus musculus zinc finger CCCH type containing 13 (Zc3h13), mRNA [NM_026083]	67302	zinc finger CCCH type containing 13	GO:0008150|GO:0003674|GO:0005575|GO:0046872	Mm.74704
A_55_P2068207	7.05004	8.75998	8.8089	13.7943	-7.60697	-6.23972	-6.17377	-6.07054	0.10323	1.56595	Not Detected	Not Detected	Not Detected	Not Detected	Olfr979	Mus musculus olfactory receptor 979 (Olfr979), mRNA [NM_147108]	259112	olfactory receptor 979	GO:0050911|GO:0007608|GO:0007165|GO:0004984|GO:0016020|GO:0007186|GO:0005886|GO:0004930|GO:0016021|GO:0004871|GO:0050896	Mm.377853
A_51_P117236	700.677	224.693	238.513	249.646	-0.971993	-1.55884	-1.4148	-1.8928	-0.47799	1.04668	Detected	Detected	Detected	Detected	Zfp354a	Mus musculus zinc finger protein 354A (Zfp354a), mRNA [NM_009329]	21408	zinc finger protein 354A	GO:0005622|GO:0006355|GO:0003700|GO:0007576|GO:0005730|GO:0007275|GO:0005634|GO:0000122|GO:0003676|GO:0003677|GO:0046872|GO:0006351	Mm.4792
A_52_P4869	4.04153	3.3161	5.36198	4.23441	-8.4097	-7.64116	-6.88996	-7.77438	-0.884412	0.789711	Not Detected	Not Detected	Not Detected	Not Detected	Spata20	Mus musculus spermatogenesis associated 20 (Spata20), mRNA [NM_144827]	217116	spermatogenesis associated 20	GO:0005515|GO:0008150|GO:0007275|GO:0005576|GO:0007283|GO:0005575|GO:0003824|GO:0030154	Mm.156123
A_55_P2019813	19.4718	7.99045	12.2259	15.1857	-6.14128	-6.37237	-5.70086	-5.9319	-0.231041	1.24209	Not Detected	Detected	Not Detected	Not Detected		Q2T0X0_BURTA (Q2T0X0) ABC transporter, permease protein, partial (3%) [TC1748336]
A_66_P103260	3.70746	3.30719	3.09523	4.21837	-8.53417	-7.64504	-7.68268	-7.77985	-0.097167	1.36286	Not Detected	Not Detected	Not Detected	Not Detected		predicted gene 15234 [Source:MGI Symbol;Acc:MGI:3705137] [ENSMUST00000141485]				Mm.443366
A_55_P2159852	718.793	383.02	433.723	420.603	-0.935165	-0.789372	-0.552097	-1.14022	-0.588124	0.969749	Detected	Detected	Detected	Detected
A_55_P1992329	229.976	146.453	123.985	162.133	-2.57926	-2.17635	-2.35871	-2.5155	-0.156796	1.30768	Detected	Detected	Detected	Detected	Gmpr	Mus musculus guanosine monophosphate reductase (Gmpr), mRNA [NM_025508]	66355	guanosine monophosphate reductase	GO:0016491|GO:0005575|GO:0003920|GO:0003824|GO:0046872|GO:0009117|GO:0055114	Mm.290802
A_51_P102503	3614.86	3268.05	1731.07	2535.14	1.39513	2.30357	1.44472	1.45131	0.0065927	1.46449	Detected	Detected	Detected	Detected	Metap1	Mus musculus methionyl aminopeptidase 1 (Metap1), mRNA [NM_175224]	75624	methionyl aminopeptidase 1	GO:0005737|GO:0016787|GO:0004177|GO:0008235|GO:0006508|GO:0008233|GO:0005575|GO:0046872	Mm.26833
A_55_P2081432	3.26144	3.29444	3.07845	4.19541	-8.71909	-7.65062	-7.69052	-7.78773	-0.0972004	1.36283	Not Detected	Not Detected	Not Detected	Not Detected
A_55_P2184889	7.31251	9.95418	9.592	12.2051	-7.55423	-6.05535	-6.0509	-6.24713	-0.196228	1.27242	Not Detected	Not Detected	Not Detected	Not Detected
A_51_P411271	12362.9	4532.44	4283.24	7619.15	3.16913	2.77542	2.75176	3.03888	0.28712	1.77883	Detected	Detected	Detected	Detected	Nfe2l2	Mus musculus nuclear factor, erythroid derived 2, like 2 (Nfe2l2), mRNA [NM_010902]	18024	nuclear factor, erythroid derived 2, like 2	GO:0005515|GO:0070301|GO:0003700|GO:0016567|GO:0005886|GO:0005634|GO:2000121|GO:0005829|GO:0030968|GO:0005737|GO:0045944|GO:0071356|GO:0060548|GO:0000785|GO:0036003|GO:0071499|GO:0001102|GO:0006355|GO:0005813|GO:0019904|GO:0003677|GO:0006351|GO:0043565|GO:0045995|GO:0030194|GO:0043161|GO:0034599|GO:2000352|GO:0045893|GO:2000379|GO:0010499	Mm.1025
A_51_P489996	11.6886	7.24332	8.3503	4.18509	-6.87757	-6.514	-6.2509	-7.79128	-1.54038	0.50119	Not Detected	Not Detected	Not Detected	Not Detected	Dst	Mus musculus dystonin (Dst), transcript variant 4, mRNA [NM_010081]	13518	dystonin	GO:0005515|GO:0005882|GO:0008017|GO:0030056|GO:0048471|GO:0030018|GO:0008090|GO:0030054|GO:0005886|GO:0005783|GO:0031122|GO:0005634|GO:0042995|GO:0005635|GO:0007409|GO:0015629|GO:0046872|GO:0042803|GO:0005622|GO:0005737|GO:0014704|GO:0015630|GO:0007050|GO:0005856|GO:0007155|GO:0060053|GO:0001725|GO:0031110|GO:0005874|GO:0005509|GO:0005623|GO:0046907|GO:0003779|GO:0097038|GO:0042383|GO:0016020|GO:…	Mm.336625
A_51_P175601	7.53985	10.5412	10.4653	11.1999	-7.51006	-5.97268	-5.92518	-6.37113	-0.445943	1.07019	Not Detected	Not Detected	Not Detected	Not Detected	4930578C19Rik	Mus musculus RIKEN cDNA 4930578C19 gene (4930578C19Rik), mRNA [NM_175228]	75905	RIKEN cDNA 4930578C19 gene	GO:0008150|GO:0003674|GO:0005576|GO:0005575	Mm.159617
A_55_P1963364	1454.11	193.106	173.413	225.829	0.0813217	-1.7774	-1.87466	-2.03745	-0.162791	1.30226	Detected	Detected	Detected	Detected	Nxpe3	Mus musculus neurexophilin and PC-esterase domain family, member 3 (Nxpe3), mRNA [NM_001134457]	385658	neurexophilin and PC-esterase domain family, member 3	GO:0008150|GO:0003674|GO:0005575	Mm.310635
A_51_P500507	199.44	111.591	77.4603	103.324	-2.78479	-2.56856	-3.03734	-3.1655	-0.128157	1.3339	Detected	Detected	Detected	Detected	Tmed7	Mus musculus transmembrane emp24 protein transport domain containing 7 (Tmed7), mRNA [NM_025698]	66676	transmembrane emp24 protein transport domain containing 7	GO:0008150|GO:0003674|GO:0005793|GO:0005794|GO:0016020|GO:0005783|GO:0016021	Mm.296043
A_51_P430766	3.71658	3.23195	3.45594	3.54709	-8.53062	-7.67824	-7.52365	-8.0299	-0.506252	1.02637	Not Detected	Not Detected	Not Detected	Not Detected	Il10	Mus musculus interleukin 10 (Il10), mRNA [NM_010548]	16153	interleukin 10	GO:0010468|GO:0051045|GO:0032715|GO:0060670|GO:0002237|GO:0001818|GO:0050715|GO:0005615|GO:0002740|GO:0045348|GO:0051091|GO:0006955|GO:0006954|GO:0045019|GO:0045944|GO:0002904|GO:0044130|GO:0032689|GO:0042742|GO:0002875|GO:0043066|GO:0030886|GO:0042536|GO:0030889|GO:0032720|GO:0051384|GO:0005576|GO:0005141|GO:0005125|GO:0032695|GO:0050728|GO:0032800|GO:0045893|GO:0051930	Mm.874
A_51_P415126	5.984	4.23105	5.39614	4.56921	-7.84349	-7.28963	-6.8808	-7.66459	-0.783792	0.846754	Not Detected	Not Detected	Not Detected	Not Detected	Tgfa	Mus musculus transforming growth factor alpha (Tgfa), mRNA [NM_031199]	21802	transforming growth factor alpha	GO:0005154|GO:0008284|GO:0048471|GO:0005886|GO:0005634|GO:0005615|GO:0000187|GO:0016323|GO:0001948|GO:0007173|GO:0000165|GO:0051781|GO:0004708|GO:0050679|GO:0043066|GO:0009986|GO:0045741|GO:0048523|GO:0005576|GO:0045840|GO:0001525|GO:0031410|GO:0016020|GO:0006468|GO:0016021|GO:0008083|GO:0060749	Mm.137222
A_55_P2036932	3.48412	6.27055	8.48424	4.18825	-8.6238	-6.72206	-6.22794	-7.79019	-1.56225	0.49365	Not Detected	Not Detected	Not Detected	Not Detected
A_51_P446825	3.28308	3.29005	3.07212	4.19187	-8.70955	-7.65254	-7.69349	-7.78894	-0.09545	1.36449	Not Detected	Not Detected	Not Detected	Not Detected	6430573F11Rik	Mus musculus RIKEN cDNA 6430573F11 gene (6430573F11Rik), mRNA [NM_176952]	319582	RIKEN cDNA 6430573F11 gene	GO:0008150|GO:0003674|GO:0008168|GO:0008152|GO:0005575|GO:0032259|GO:0016740	Mm.180924
A_51_P100828	6662.55	17899.4	11671.7	12799.9	2.27726	4.75698	4.19799	3.7873	-0.410691	1.09666	Detected	Detected	Detected	Detected	Prdx3	Mus musculus peroxiredoxin 3 (Prdx3), mRNA [NM_007452]	11757	peroxiredoxin 3	GO:0042542|GO:0008284|GO:0008385|GO:0042802|GO:0005739|GO:0005737|GO:0043524|GO:0051092|GO:0004601|GO:0032496|GO:0030099|GO:0051920|GO:0019900|GO:0042744|GO:0043154|GO:0006979|GO:0043027|GO:0033673|GO:0043066|GO:0016209|GO:0019901|GO:0051881|GO:0001893|GO:0008022|GO:0016491|GO:0034614|GO:0007005|GO:0005769|GO:0055114	Mm.29821
A_52_P63855	3.29032	3.29292	3.07728	4.20231	-8.70637	-7.65128	-7.69107	-7.78535	-0.094284	1.36559	Not Detected	Not Detected	Not Detected	Not Detected	S100a7a	Mus musculus S100 calcium binding protein A7A (S100a7a), mRNA [NM_199422]	381493	S100 calcium binding protein A7A	GO:0005515|GO:0006954|GO:0005509|GO:0043621|GO:0042107|GO:0042056|GO:0005615|GO:0046872	Mm.291525
A_52_P316474	698.537	1460.64	1445.2	1642.19	-0.976406	1.14174	1.18432	0.824872	-0.359452	1.13631	Detected	Detected	Detected	Detected	St3gal4	Mus musculus ST3 beta-galactoside alpha-2,3-sialyltransferase 4 (St3gal4), mRNA [NM_009178]	20443	ST3 beta-galactoside alpha-2,3-sialyltransferase 4	GO:0030173|GO:0008373|GO:0005794|GO:0016020|GO:0016757|GO:0047288|GO:0006486|GO:0016021|GO:0003836|GO:0016740	Mm.275973
A_66_P107483	3.30048	7.94254	8.68201	15.0127	-8.70192	-6.38105	-6.1947	-5.94843	0.246275	1.72917	Not Detected	Not Detected	Not Detected	Not Detected	Treml2	Mus musculus triggering receptor expressed on myeloid cells-like 2 (Treml2), mRNA [NM_001033405]	328833	triggering receptor expressed on myeloid cells-like 2	GO:0042110|GO:0016020|GO:0009986|GO:0005886|GO:0004872|GO:0016021	Mm.329104
A_55_P1989360	3.3041	3.30244	3.09256	4.2342	-8.70034	-7.64712	-7.68393	-7.77445	-0.0905194	1.36916	Not Detected	Not Detected	Not Detected	Not Detected	Vmn1r2	Mus musculus vomeronasal 1 receptor 2 (Vmn1r2), mRNA [NM_001167534]	100312470	vomeronasal 1 receptor 2	GO:0008150|GO:0003674|GO:0005575	Mm.480297
A_55_P2154724	423.549	360.106	177.565	271.357	-1.69821	-0.87837	-1.84053	-1.77249	0.068037	1.52821	Detected	Detected	Detected	Detected	Mettl4	Mus musculus methyltransferase like 4 (Mettl4), mRNA [NM_176917]	76781	methyltransferase like 4	GO:0008150|GO:0006139|GO:0008168|GO:0005575|GO:0003676|GO:0032259|GO:0016740	Mm.139146
A_51_P104897	11859.4	689.747	327.091	1185.57	3.10915	0.0592756	-0.959183	0.354832	1.31401	3.6246	Detected	Detected	Detected	Detected	Itpr3	Mus musculus inositol 1,4,5-triphosphate receptor 3 (Itpr3), mRNA [NM_080553]	16440	inositol 1,4,5-triphosphate receptor 3	GO:0005515|GO:0048471|GO:0060402|GO:0005886|GO:0005783|GO:0060291|GO:0005634|GO:0005635|GO:0051291|GO:0007204|GO:0030425|GO:0005640|GO:0070679|GO:0005737|GO:0043209|GO:0043025|GO:0006810|GO:0051260|GO:0006816|GO:0007613|GO:0006811|GO:0005262|GO:0005220|GO:0048016|GO:0005509|GO:0005730|GO:0045177|GO:0055085|GO:0050916|GO:0050917|GO:0000822|GO:0005903|GO:0051592|GO:0043533|GO:0050913|GO:0007186|GO:…	Mm.458106
A_55_P1977802	25.2271	4.75402	4.75528	6.39995	-5.76769	-7.1215	-7.0632	-7.17848	-0.115279	1.34586	Not Detected	Detected	Not Detected	Not Detected	Folr4	Mus musculus folate receptor 4 (delta) (Folr4), transcript variant 2, mRNA [NM_176807]	64931	folate receptor 4 (delta)	GO:0005542|GO:0016020|GO:0015884|GO:0005576|GO:0008517	Mm.86738
A_55_P2163098	68.0374	5.26392	18.7241	18.5464	-4.33634	-6.97451	-5.08591	-5.64347	-0.557564	0.990511	Not Detected	Detected	Detected	Not Detected	Akr1c18	Mus musculus aldo-keto reductase family 1, member C18 (Akr1c18), mRNA [NM_134066]	105349	aldo-keto reductase family 1, member C18	GO:0044598|GO:0051897|GO:0008284|GO:0044597|GO:0001758|GO:0047086|GO:0045703|GO:0050810|GO:0005634|GO:0006709|GO:0005829|GO:0005622|GO:0005737|GO:0016488|GO:0047020|GO:0016655|GO:0071395|GO:0034694|GO:0042574|GO:0047023|GO:0071277|GO:0047787|GO:0071379|GO:0071276|GO:0004745|GO:0010942|GO:0000060|GO:0045550|GO:1900053|GO:0007567|GO:0047006|GO:0004958|GO:2000224|GO:0061370|GO:0004032|GO:0035410|GO:…	Mm.41337
A_55_P2148439	6.86768	3.97252	9.14848	9.71125	-7.64478	-7.38059	-6.1192	-6.57688	-0.457683	1.06152	Not Detected	Not Detected	Not Detected	Not Detected	Gm15319	Mus musculus predicted gene 15319 (Gm15319), mRNA [NM_001177408]	100040599	predicted gene 15319	GO:0008150|GO:0003674|GO:0005575	Mm.491087
A_55_P2100425	3.74064	3.90985	3.59364	4.72822	-8.52131	-7.40353	-7.46728	-7.61524	-0.147957	1.31572	Not Detected	Not Detected	Not Detected	Not Detected	Epha5	Mus musculus Eph receptor A5 (Epha5), mRNA [NM_007937]	13839	Eph receptor A5	GO:0005515|GO:0048471|GO:0005886|GO:0042995|GO:0030425|GO:0005004|GO:0070851|GO:0032314|GO:0005003|GO:0000166|GO:0007411|GO:0016301|GO:0032956|GO:0043025|GO:0060997|GO:0016772|GO:0005791|GO:0051964|GO:0048013|GO:0014068|GO:0018108|GO:0005524|GO:0007399|GO:0032793|GO:0016310|GO:0021766|GO:0004672|GO:0016020|GO:0019933|GO:0006468|GO:0004713|GO:0016021|GO:0004714|GO:0007169|GO:0061178|GO:0009897|GO:…	Mm.137991
A_55_P1966254	12.4425	10.9247	17.5272	17.013	-6.78739	-5.92112	-5.18121	-5.76797	-0.586764	0.970664	Not Detected	Not Detected	Not Detected	Not Detected	Pdzd2	Mus musculus PDZ domain containing 2 (Pdzd2), mRNA [NM_001081064]	68070	PDZ domain containing 2	GO:0043005|GO:0005737|GO:0030054|GO:0005911|GO:0005783|GO:0045177|GO:0014069|GO:0005634|GO:0005576	Mm.423205
A_52_P522222	278.298	141.607	118.077	176.802	-2.30411	-2.2249	-2.42914	-2.39054	0.0386004	1.49735	Detected	Detected	Detected	Detected	3110067C02Rik	Mus musculus 10 days neonate cerebellum cDNA, RIKEN full-length enriched library, clone:B930081J03 product:weakly similar to NY-REN-37 ANTIGEN (FRAGMENT) [Homo sapiens], full insert sequence. [AK081077]	73202	RIKEN cDNA 3110067C02 gene
A_66_P122837	225.638	181.53	72.1384	98.8456	-2.60673	-1.86658	-3.14003	-3.22943	-0.0893984	1.37022	Detected	Detected	Detected	Detected	Ado	Mus musculus 2-aminoethanethiol (cysteamine) dioxygenase (Ado), mRNA [NM_001005419]	211488	2-aminoethanethiol (cysteamine) dioxygenase	GO:0005739|GO:0005515|GO:0016491|GO:0051213|GO:0047800|GO:0046872|GO:0055114	Mm.297250
A_52_P551974	6.42511	3.83354	3.56363	4.73447	-7.74088	-7.43197	-7.47938	-7.61333	-0.133952	1.32855	Not Detected	Not Detected	Not Detected	Not Detected	Ffar1	Mus musculus free fatty acid receptor 1 (Ffar1), mRNA [NM_194057]	233081	free fatty acid receptor 1	GO:0005504|GO:0005886|GO:0004930|GO:0010524|GO:0005623|GO:0042593|GO:0008289|GO:0007165|GO:0007186|GO:0016020|GO:0032024|GO:0004871|GO:0016021|GO:0030073	Mm.425422
A_55_P2020952	17.107	6.63945	14.2122	16.5015	-6.32808	-6.63958	-5.48367	-5.81201	-0.328342	1.16108	Not Detected	Not Detected	Not Detected	Not Detected	Pla2g2f	Mus musculus phospholipase A2, group IIF (Pla2g2f), mRNA [NM_012045]	26971	phospholipase A2, group IIF	GO:0016042|GO:0006629|GO:0016787|GO:0005509|GO:0004623|GO:0005576|GO:0006644|GO:0046872	Mm.331989
A_55_P2148708	15270.3	2891.01	7010	12582.8	3.47385	2.12671	3.46247	3.76263	0.300156	1.79497	Detected	Detected	Detected	Detected
A_55_P2044967	32.081	40.2077	48.2683	56.527	-5.42095	-4.04125	-3.71973	-4.03567	-0.315942	1.1711	Detected	Detected	Detected	Detected	Zfp74	Mus musculus zinc finger protein 74, mRNA (cDNA clone IMAGE:3470616). [BC034883]	72723	zinc finger protein 74	GO:0005622|GO:0008150|GO:0006355|GO:0005634|GO:0003676|GO:0003677|GO:0046872|GO:0006351	Mm.371648
A_55_P1988428	9.00177	20.4301	18.1781	25.1214	-7.25439	-5.01803	-5.1286	-5.20569	-0.0770967	1.38196	Detected	Not Detected	Detected	Detected	D830024N08Rik	Mus musculus 16 days neonate heart cDNA, RIKEN full-length enriched library, clone:D830024N08 product:unclassifiable, full insert sequence. [AK085891]	319911	RIKEN cDNA D830024N08 gene		Mm.441513
A_52_P121051	15279.2	8503.92	4617.74	7157.2	3.47468	3.68326	2.86024	2.94864	0.0884009	1.54994	Detected	Detected	Detected	Detected	2610001J05Rik	Mus musculus RIKEN cDNA 2610001J05 gene (2610001J05Rik), long non-coding RNA [NR_024619]	66520	RIKEN cDNA 2610001J05 gene	GO:0008150|GO:0003674|GO:0005575	Mm.29615
A_55_P2007955	10.1975	3.73405	3.50321	4.69934	-7.07445	-7.46991	-7.50405	-7.62408	-0.120026	1.34144	Not Detected	Not Detected	Not Detected	Not Detected	4933402N22Rik	Mus musculus RIKEN cDNA 4933402N22 gene (4933402N22Rik), mRNA [NM_001177510]	545732	RIKEN cDNA 4933402N22 gene	GO:0008150|GO:0003674|GO:0005575	Mm.389066
A_55_P1956906	6.86909	7.33001	8.83198	7.06955	-7.64448	-6.49683	-6.16999	-7.03492	-0.864926	0.800449	Not Detected	Not Detected	Not Detected	Not Detected	Prss29	Mus musculus protease, serine, 29 (Prss29), mRNA [NM_053260]	114662	protease, serine, 29	GO:0016787|GO:0004252|GO:0006508|GO:0008236|GO:0008233|GO:0005576|GO:0003824	Mm.207082
A_51_P136803	116.115	17.4142	33.0425	41.556	-3.56519	-5.24845	-4.26648	-4.47955	-0.213074	1.25765	Detected	Detected	Detected	Not Detected	Kif9	Mus musculus kinesin family member 9 (Kif9), transcript variant 2, mRNA [NM_010628]	16578	kinesin family member 9	GO:0008017|GO:0005871|GO:0005737|GO:0000166|GO:0005874|GO:0005856|GO:0003777|GO:0005524|GO:0007018	Mm.42170
A_55_P2135980	44079.6	27629.1	17142.3	31138.7	5.00323	5.38325	4.75254	5.06989	0.317345	1.81649	Detected	Detected	Detected	Detected	Ms4a4c	Mus musculus membrane-spanning 4-domains, subfamily A, member 4C (Ms4a4c), mRNA [NM_029499]	64380	membrane-spanning 4-domains, subfamily A, member 4C	GO:0008150|GO:0003674|GO:0005575	Mm.440715
A_55_P2080318	56.4712	20.5064	9.73643	16.3289	-4.60515	-5.01265	-6.02934	-5.82718	0.202152	1.67709	Not Detected	Detected	Not Detected	Detected	Dph3	Mus musculus diphthamine biosynthesis 3 (Dph3), transcript variant 1, mRNA [NM_172254]	105638	diphthamine biosynthesis 3	GO:0005737|GO:0050709|GO:0051099|GO:0005634|GO:0046872	Mm.2519
A_55_P2090214	15.1242	3.65184	12.4105	10.5559	-6.50581	-7.50203	-5.67923	-6.45657	-0.777331	0.850555	Not Detected	Not Detected	Not Detected	Not Detected	Cyb5r2	Mus musculus cytochrome b5 reductase 2 (Cyb5r2), transcript variant 1, mRNA [NM_001205227]	320635	cytochrome b5 reductase 2	GO:0006629|GO:0005739|GO:0006694|GO:0016020|GO:0004128|GO:0016491|GO:0016126|GO:0008202|GO:0055114	Mm.132828
A_55_P1955733	2734.4	3407.06	2723.33	2364.04	0.99241	2.36367	2.09843	1.3505	-0.747926	0.868069	Detected	Detected	Detected	Detected	Ptpn5	protein tyrosine phosphatase, non-receptor type 5 [Source:MGI Symbol;Acc:MGI:97807] [ENSMUST00000130381]	19259	protein tyrosine phosphatase, non-receptor type 5	GO:0016791|GO:0005737|GO:0006470|GO:0016787|GO:0016020|GO:0005783|GO:0016311|GO:0004721|GO:0001784|GO:0016021|GO:0035335|GO:0004725
A_51_P315555	6659.77	4281.87	1094.32	2550.26	2.27666	2.69338	0.783085	1.45989	0.676809	2.33046	Detected	Detected	Detected	Detected	Nars	Mus musculus asparaginyl-tRNA synthetase (Nars), transcript variant 2, mRNA [NM_027350]	70223	asparaginyl-tRNA synthetase	GO:0005739|GO:0005737|GO:0000166|GO:0016874|GO:0006421|GO:0004816|GO:0003676|GO:0006412|GO:0005524|GO:0004812|GO:0006418	Mm.29192
A_52_P593465	3.46583	3.60388	3.40137	4.60359	-8.6314	-7.5211	-7.54662	-7.65378	-0.107163	1.35345	Not Detected	Not Detected	Not Detected	Not Detected	Arap2	Mus musculus ArfGAP with RhoGAP domain, ankyrin repeat and PH domain 2 (Arap2), mRNA [NM_178407]	212285	ArfGAP with RhoGAP domain, ankyrin repeat and PH domain 2	GO:0005622|GO:0008060|GO:0007165|GO:0005737|GO:0032312|GO:0005547|GO:0008270|GO:0046872|GO:0005096	Mm.244403
A_55_P1955821	3930.73	1526.27	1357.4	1800.46	1.51598	1.20515	1.0939	0.957614	-0.136286	1.32641	Detected	Detected	Detected	Detected	Gm13304	Mus musculus predicted gene 13304 (Gm13304), mRNA [NM_001193666]	100504346	predicted gene 13304	GO:0008150|GO:0003674|GO:0005575	Mm.407493
A_52_P47645	1228.76	791.984	489.635	850.497	-0.161616	0.258679	-0.377165	-0.124374	0.25279	1.737	Detected	Detected	Detected	Detected	Cul3	Mus musculus cullin 3 (Cul3), mRNA [NM_016716]	26554	cullin 3	GO:0005515|GO:0031208|GO:0031461|GO:0006511|GO:0005827|GO:0001831|GO:0004842|GO:0006513|GO:0007369|GO:0016567|GO:0035024|GO:0043149|GO:0017145|GO:0005634|GO:0048208|GO:0000910|GO:0008054|GO:0040016|GO:0006810|GO:0016055|GO:0016192|GO:0031625|GO:0000209|GO:0051322|GO:0005794|GO:0032467|GO:0030332|GO:0001701|GO:0006888|GO:0000902|GO:0016477|GO:0007229|GO:0031463|GO:0043161|GO:0000090	Mm.12665
A_51_P374101	3.42823	3.558	7.98289	9.087	-8.64714	-7.53958	-6.31582	-6.67273	-0.356916	1.13831	Not Detected	Not Detected	Not Detected	Not Detected	Pard6b	Mus musculus par-6 (partitioning defective 6) homolog beta (C. elegans) (Pard6b), mRNA [NM_021409]	58220	par-6 (partitioning defective 6) homolog beta (C. elegans)	GO:0005515|GO:0030054|GO:0005886|GO:0045177|GO:0005634|GO:0043234|GO:0005737|GO:0007049|GO:0006461|GO:0016020|GO:0005923|GO:0005938|GO:0051301	Mm.292834
A_66_P130449	3.40449	3.529	3.33444	4.52954	-8.65716	-7.55139	-7.57528	-7.67717	-0.101888	1.35841	Not Detected	Not Detected	Not Detected	Not Detected	Ptprh	Mus musculus protein tyrosine phosphatase, receptor type, H (Ptprh), mRNA [NM_207270]	545902	protein tyrosine phosphatase, receptor type, H	GO:0005739|GO:0005737|GO:0016787|GO:0005634|GO:0004721	Mm.188925
A_52_P657435	11727.7	14369.3	5684.78	9104.91	3.09303	4.44005	3.16016	3.29589	0.135732	1.60163	Detected	Detected	Detected	Detected	Psmc5	Mus musculus protease (prosome, macropain) 26S subunit, ATPase 5 (Psmc5), mRNA [NM_008950]	19184	protease (prosome, macropain) 26S subunit, ATPase 5	GO:0005515|GO:0031597|GO:0031595|GO:0006200|GO:0090261|GO:0005634|GO:0030163|GO:0005737|GO:0000166|GO:0006508|GO:0016887|GO:0000502|GO:0017111|GO:0031531|GO:0016234|GO:0005102|GO:0031410|GO:0005524|GO:0016787|GO:0017025|GO:0008233|GO:0022624|GO:0043161|GO:0005675|GO:0045892|GO:0008134	Mm.272361
A_51_P267783	133.172	50.4715	50.6293	65.7234	-3.36745	-3.71325	-3.65083	-3.8182	-0.167372	1.29813	Detected	Detected	Detected	Detected	Il11	Mus musculus interleukin 11 (Il11), mRNA [NM_008350]	16156	interleukin 11	GO:0046888|GO:0033138|GO:0008284|GO:0005737|GO:0005142|GO:0045944|GO:0050731|GO:0005576|GO:0043410|GO:0008083|GO:0005615|GO:0005125	Mm.35814
A_55_P2215142	50.889	33.4928	88.692	99.7724	-4.75532	-4.30487	-2.842	-3.21597	-0.373971	1.12493	Detected	Detected	Detected	Detected	4930515I15	Mus musculus adult male testis cDNA, RIKEN full-length enriched library, clone:4930515I15 product:unclassifiable, full insert sequence. [AK076861]	328633	uncharacterized protein 4930515I15		Mm.393322
A_55_P2028542	3.36191	3.47467	3.28128	4.46693	-8.67532	-7.57377	-7.59847	-7.69725	-0.098783	1.36134	Not Detected	Not Detected	Not Detected	Not Detected		AF139131 beclin 1 {Homo sapiens} (exp=-1; wgp=0; cg=0), partial (41%) [TC1657429]
A_55_P2408415	99.9595	253.502	105.888	114.969	-3.78133	-1.38479	-2.58633	-3.01144	-0.425106	1.08576	Detected	Detected	Detected	Detected	Kcnq1ot1	Mus musculus KCNQ1 overlapping transcript 1 (Kcnq1ot1), long non-coding RNA [NR_001461]	63830	KCNQ1 overlapping transcript 1	GO:0005515|GO:0010216|GO:0003682|GO:0006349|GO:0016458|GO:0044027	Mm.356096
A_55_P2074521	3.3434	3.44968	3.25634	4.4358	-8.68328	-7.58419	-7.60948	-7.70734	-0.0978636	1.36221	Not Detected	Not Detected	Not Detected	Not Detected	Psg28	Mus musculus pregnancy-specific glycoprotein 28 (Psg28), mRNA [NM_054063]	114871	pregnancy-specific glycoprotein 28	GO:0008150|GO:0003674|GO:0007565|GO:0005575	Mm.362025
A_51_P125135	1954.03	1786.74	224.422	332.36	0.507637	1.43246	-1.50266	-1.47993	0.0227256	1.48096	Detected	Detected	Detected	Detected	Cdca5	Mus musculus cell division cycle associated 5 (Cdca5), mRNA [NM_026410]	67849	cell division cycle associated 5	GO:0005515|GO:0007076|GO:0000790|GO:0005886|GO:0005694|GO:0051329|GO:0005634|GO:0071922|GO:0006302|GO:0008278|GO:0000082|GO:0005737|GO:0007049|GO:0007067|GO:0007080|GO:0051301|GO:0007064	Mm.23526
A_55_P1972617	5.69052	3.42646	8.00738	4.40527	-7.91604	-7.59393	-6.3114	-7.71731	-1.40591	0.550151	Not Detected	Not Detected	Not Detected	Not Detected
A_55_P2104703	26.4891	11.0738	13.0802	15.9296	-5.69727	-5.90157	-5.60342	-5.8629	-0.259482	1.21784	Not Detected	Detected	Not Detected	Not Detected	Gm3317	Mus musculus predicted gene 3317 (Gm3317), mRNA [NM_001242941]	666329	predicted gene 3317		Mm.464176
A_52_P214630	3984.18	344.58	139.482	564.359	1.53547	-0.941952	-2.18879	-0.716067	1.47272	4.0461	Detected	Detected	Detected	Detected	Sox9	Mus musculus SRY-box containing gene 9 (Sox9), mRNA [NM_011448]	20682	SRY-box containing gene 9	GO:0005515|GO:0003700|GO:0003415|GO:0006366|GO:0008013|GO:0003705|GO:0003413|GO:0000981|GO:0007283|GO:0010564|GO:0003188|GO:0030155|GO:0030154|GO:0005622|GO:0007507|GO:0014032|GO:0002063|GO:0001894|GO:0007173|GO:0030198|GO:0001942|GO:0000976|GO:0001708|GO:0030916|GO:0003170|GO:0006334|GO:0014068|GO:0030502|GO:0003179|GO:0001501|GO:0001502|GO:0001158|GO:0034236|GO:0008284|GO:0008285|GO:0002683|GO:…	Mm.286407
A_55_P2054350	769.837	122.018	259.738	571.591	-0.836189	-2.4397	-1.29182	-0.697697	0.594119	2.20065	Detected	Detected	Detected	Detected	Fbxo44	Mus musculus F-box protein 44 (Fbxo44), transcript variant 1, mRNA [NM_173401]	230903	F-box protein 44	GO:0030163|GO:0008150|GO:0003674|GO:0019005	Mm.220327
A_55_P2251569	5.04113	3.38441	11.1998	6.1739	-8.09085	-7.61174	-5.82733	-7.23036	-1.40303	0.55125	Not Detected	Not Detected	Not Detected	Not Detected		RIKEN cDNA 4930556N13 gene [Source:MGI Symbol;Acc:MGI:1922535] [ENSMUST00000173677]				Mm.402023
A_55_P2012151	8.32217	6.9314	7.05448	6.66143	-7.36764	-6.5775	-6.49419	-7.12071	-0.626517	0.944283	Not Detected	Not Detected	Not Detected	Not Detected	Veph1	Mus musculus ventricular zone expressed PH domain-containing 1 (Veph1), mRNA [NM_145820]	72789	ventricular zone expressed PH domain-containing 1	GO:0008150|GO:0003674|GO:0016020|GO:0005886|GO:0005575	Mm.443526
A_51_P196395	8356.98	10922	7324.59	10182.3	2.60417	4.0443	3.5258	3.45723	-0.0685702	1.39015	Detected	Detected	Detected	Detected	1110004E09Rik	Mus musculus RIKEN cDNA 1110004E09 gene (1110004E09Rik), mRNA [NM_026502]	68001	RIKEN cDNA 1110004E09 gene	GO:0008150|GO:0003674|GO:0005634|GO:0005829	Mm.45374
A_55_P1999301	9.41071	3.34968	136.354	769.587	-7.19029	-7.62663	-2.22152	-0.268597	1.95292	5.64405	Detected	Not Detected	Detected	Not Detected	Cyp2e1	Mus musculus cytochrome P450, family 2, subfamily e, polypeptide 1 (Cyp2e1), mRNA [NM_021282]	13106	cytochrome P450, family 2, subfamily e, polypeptide 1	GO:0006805|GO:0017144|GO:0005506|GO:0005783|GO:0031227|GO:0016098|GO:0046872|GO:0043231|GO:0005739|GO:0004497|GO:0000139|GO:0016020|GO:0016491|GO:0006641|GO:0016712|GO:0016705|GO:0019899|GO:0008202|GO:0055114|GO:0046483|GO:0020037	Mm.21758
A_55_P2118234	3.2727	4.30035	11.6965	6.22197	-8.71412	-7.26619	-5.76472	-7.21917	-1.45444	0.531951	Not Detected	Not Detected	Not Detected	Not Detected	Gm7271	Mus musculus predicted gene 7271 (Gm7271), non-coding RNA [NR_033501]	639545	predicted gene 7271		Mm.478255
A_55_P2031471	3.26909	71.9998	174.639	242.037	-8.71571	-3.20073	-1.8645	-1.93745	-0.0729561	1.38593	Detected	Not Detected	Detected	Detected	Rufy4	Mus musculus RUN and FYVE domain containing 4 (Rufy4), transcript variant 2, mRNA [NM_001034060]	435626	RUN and FYVE domain containing 4	GO:0008150|GO:0003674|GO:0005575|GO:0046872	Mm.240447
A_55_P2379719	3.26584	3.32808	3.12394	4.26092	-8.71715	-7.63596	-7.66936	-7.76537	-0.0960126	1.36395	Not Detected	Not Detected	Not Detected	Not Detected	D130050E23Rik	PREDICTED: Mus musculus RIKEN cDNA D130050E23 gene (D130050E23Rik), misc_RNA [XR_140717]	100038413	RIKEN cDNA D130050E23 gene	GO:0008150|GO:0003674|GO:0005575	Mm.483761
A_55_P1976395	190.964	399.741	484.337	436.702	-2.84745	-0.727727	-0.392861	-1.08603	-0.693172	0.901648	Detected	Detected	Detected	Detected	Nsdhl	Mus musculus NAD(P) dependent steroid dehydrogenase-like (Nsdhl), mRNA [NM_010941]	18194	NAD(P) dependent steroid dehydrogenase-like	GO:0005811|GO:0006629|GO:0006695|GO:0006694|GO:0005783|GO:0003854|GO:0043231|GO:0016616|GO:0007224|GO:0047012|GO:0016020|GO:0060716|GO:0016491|GO:0016126|GO:0016021|GO:0001942|GO:0008202|GO:0055114|GO:0008203	Mm.38792
A_55_P1990740	11.1441	7.36064	15.229	10.1522	-6.94639	-6.49082	-5.38398	-6.51282	-1.12883	0.666637	Not Detected	Not Detected	Not Detected	Not Detected
A_55_P2124891	8.29523	3.31091	12.3496	4.23151	-7.37232	-7.64342	-5.68633	-7.77536	-2.08903	0.342642	Not Detected	Not Detected	Not Detected	Not Detected	Mpzl3	Mus musculus myelin protein zero-like 3 (Mpzl3), mRNA [NM_001093749]	319742	myelin protein zero-like 3	GO:0042633|GO:0016020|GO:0030198|GO:0016021|GO:0007155	Mm.49611
A_55_P2170747	12.6196	16.451	14.3666	13.9156	-6.767	-5.33055	-5.46808	-6.05791	-0.589828	0.968605	Not Detected	Not Detected	Not Detected	Not Detected	A230103O09Rik	Mus musculus adult male hypothalamus cDNA, RIKEN full-length enriched library, clone:A230103O09 product:unclassifiable, full insert sequence. [AK020710]	77753	RIKEN cDNA A230103O09 gene	GO:0008150|GO:0003674|GO:0005575	Mm.54202
A_55_P2065354	3.25617	8.36707	15.2591	4.21483	-8.72142	-6.30593	-5.38113	-7.78106	-2.39993	0.276217	Not Detected	Not Detected	Not Detected	Not Detected	LOC101055681	PREDICTED: Mus musculus palmitoyl-protein thioesterase 1-like (LOC101055681), mRNA [XM_003945387]	101055681	palmitoyl-protein thioesterase 1-like
A_55_P1972262	11.7374	6.73757	5.59303	4.20785	-6.87156	-6.61842	-6.8291	-7.78345	-0.954355	0.752338	Not Detected	Not Detected	Not Detected	Not Detected
A_55_P1965263	3.25511	3.29408	4.9605	4.20122	-8.72189	-7.65077	-7.00224	-7.78573	-0.783484	0.846935	Not Detected	Not Detected	Not Detected	Not Detected	Olfr654	Mus musculus olfactory receptor 654 (Olfr654), mRNA [NM_146379]	258377	olfactory receptor 654	GO:0050911|GO:0007608|GO:0007165|GO:0004984|GO:0016020|GO:0007186|GO:0005886|GO:0004930|GO:0016021|GO:0004871|GO:0050896	Mm.377465
A_52_P24439	3.25515	5.71441	6.37266	4.19575	-8.72188	-6.85604	-6.64083	-7.78761	-1.14677	0.658399	Not Detected	Not Detected	Not Detected	Not Detected	Sftpa1	Mus musculus surfactant associated protein A1 (Sftpa1), mRNA [NM_023134]	20387	surfactant associated protein A1	GO:0005791|GO:0050766|GO:0005581|GO:0010954|GO:0005771|GO:0042806|GO:0031410|GO:0002020|GO:0005615|GO:0005537	Mm.46062
A_55_P1991821	3.25555	3.28837	4.18271	4.19083	-8.7217	-7.65328	-7.24829	-7.7893	-0.541012	1.00194	Not Detected	Not Detected	Not Detected	Not Detected	Nrg2	Mus musculus neuregulin 2 (Nrg2), mRNA [NM_001167891]	100042150	neuregulin 2	GO:0005006|GO:0005154|GO:0007173|GO:0018108|GO:0043125	Mm.380390
A_51_P134923	3.25609	3.28617	4.40543	4.18623	-8.72146	-7.65424	-7.17345	-7.79088	-0.617437	0.950244	Not Detected	Not Detected	Not Detected	Not Detected	Rnf148	Mus musculus ring finger protein 148 (Rnf148), mRNA [NM_027754]	71300	ring finger protein 148	GO:0008150|GO:0003674|GO:0016020|GO:0008270|GO:0016021|GO:0005575|GO:0046872	Mm.443309
A_55_P1959119	5853.46	5505.06	2871.62	3694.7	2.09048	3.0559	2.17492	1.99471	-0.180216	1.28663	Detected	Detected	Detected	Detected
A_55_P2111523	55.2367	36.0757	53.6647	51.1305	-4.63704	-4.19769	-3.56683	-4.18042	-0.613598	0.952776	Detected	Detected	Detected	Detected	Higd1b	Mus musculus HIG1 domain family, member 1B (Higd1b), mRNA [NM_080846]	75689	HIG1 domain family, member 1B	GO:0008150|GO:0003674|GO:0016020|GO:0016021|GO:0005575	Mm.44408
A_51_P262489	8.22663	2.86429	2.66107	3.53568	-7.3843	-7.85247	-7.90072	-8.03455	-0.133824	1.32867	Not Detected	Not Detected	Not Detected	Not Detected	Sst	Mus musculus somatostatin (Sst), mRNA [NM_009215]	20604	somatostatin	GO:0030334|GO:0005179|GO:0043025|GO:0005576|GO:0005615	Mm.2453
A_55_P2145691	798.194	502.505	508.867	731.284	-0.784002	-0.397654	-0.321583	-0.342248	-0.0206652	1.43708	Detected	Detected	Detected	Detected	Hlcs	Mus musculus holocarboxylase synthetase (biotin- [propriony-Coenzyme A-carboxylase (ATP-hydrolysing)] ligase) (Hlcs), mRNA [NM_139145]	110948	holocarboxylase synthetase (biotin- [propriony-Coenzyme A-carboxylase (ATP-hydrolysing)] ligase)	GO:0009305|GO:0008283|GO:0016874|GO:0071110|GO:0003824|GO:0016363|GO:0042803|GO:0005829|GO:0005739|GO:0005737|GO:0000166|GO:0018271|GO:0000785|GO:0004080|GO:0016570|GO:0005524|GO:0070781|GO:0008152|GO:0005652|GO:0009374|GO:0004078|GO:0004077|GO:0019899|GO:0004079|GO:0006464	Mm.30921
A_51_P407193	1188.48	1048.54	721.229	868.527	-0.209692	0.663522	0.181584	-0.0941105	-0.275695	1.20423	Detected	Detected	Detected	Detected	Clp1	Mus musculus CLP1, cleavage and polyadenylation factor I subunit (Clp1), mRNA [NM_133840]	98985	CLP1, cleavage and polyadenylation factor I subunit	GO:0006388|GO:0006397|GO:0030423|GO:0005634|GO:0000214|GO:0005524|GO:0008033|GO:0035087|GO:0016310|GO:0046404|GO:0000166|GO:0016301|GO:0051736|GO:0051733|GO:0016740	Mm.21583
A_55_P2072915	14.5479	13.3895	32.5555	29.8135	-6.56186	-5.62762	-4.2879	-4.95864	-0.67074	0.915777	Detected	Not Detected	Detected	Not Detected
A_55_P2130645	26.1912	21.7793	9.67991	19.2769	-5.71359	-4.92576	-6.03773	-5.58773	0.45	1.99143	Not Detected	Detected	Not Detected	Detected	B830017H08Rik	Mus musculus RIKEN cDNA B830017H08 gene (B830017H08Rik), long non-coding RNA [NR_027959]	433004	RIKEN cDNA B830017H08 gene		Mm.310200
A_51_P472531	46.2751	9.04792	14.5941	15.9836	-4.89243	-6.19306	-5.44542	-5.85801	-0.412596	1.09521	Not Detected	Detected	Not Detected	Not Detected	Arsk	Mus musculus arylsulfatase K (Arsk), mRNA [NM_029847]	77041	arylsulfatase K	GO:0016787|GO:0008152|GO:0005576|GO:0008484|GO:0005575|GO:0003824|GO:0046872	Mm.196399
A_55_P2065651	8.41268	12.0827	8.72172	10.4744	-7.35203	-5.77577	-6.18812	-6.46774	-0.279627	1.20095	Not Detected	Not Detected	Not Detected	Not Detected	Tcra	Mus musculus 16 days neonate thymus cDNA, RIKEN full-length enriched library, clone:A130026H04 product:unclassifiable, full insert sequence. [AK037556]	21473	T cell receptor alpha chain		Mm.364342
A_55_P2027895	3.27877	7.95674	7.54842	4.18931	-8.71144	-6.37847	-6.39656	-7.78983	-1.39327	0.554992	Not Detected	Not Detected	Not Detected	Not Detected
A_55_P2178201	446.521	284.61	263.501	291.433	-1.62201	-1.2178	-1.27106	-1.66952	-0.398457	1.106	Detected	Detected	Detected	Detected	Wdr45b	Mus musculus WD repeat domain 45B (Wdr45b), mRNA [NM_025793]	66840	WD repeat domain 45B	GO:0005737|GO:0080025|GO:0032266|GO:0000045	Mm.103986
A_52_P546660	375.192	2431.42	801.503	563.443	-1.87311	1.87693	0.333836	-0.718411	-1.05225	0.702983	Detected	Detected	Detected	Detected	1700029I15Rik	Mus musculus RIKEN cDNA 1700029I15 gene (1700029I15Rik), mRNA [NM_183112]	75641	RIKEN cDNA 1700029I15 gene	GO:0008150|GO:0003674|GO:0005576|GO:0005575	Mm.330409
A_55_P2026624	39210.5	15189.9	17834.8	23089.1	4.83435	4.52018	4.80968	4.63839	-0.171289	1.29461	Detected	Detected	Detected	Detected
A_55_P2076792	52078.6	8630.2	46850.1	70445.4	5.2438	3.70453	6.20303	6.24768	0.0446463	1.50363	Detected	Detected	Detected	Detected	Anxa6	Mus musculus annexin A6 (Anxa6), transcript variant 1, mRNA [NM_013472]	11749	annexin A6	GO:0005544|GO:0043234|GO:0048471|GO:0016324|GO:0006937|GO:0005737|GO:0005509|GO:0006816|GO:0070062	Mm.265347
A_55_P2166703	230.135	266.216	233.93	187.218	-2.57826	-1.3142	-1.4428	-2.30796	-0.865163	0.800318	Detected	Detected	Detected	Detected		dynein heavy chain domain 1 [Source:MGI Symbol;Acc:MGI:1924755] [ENSMUST00000106776]				Mm.456008
A_55_P2030775	4537.19	862.701	973.203	1379.68	1.72298	0.382069	0.613869	0.573585	-0.0402841	1.41767	Detected	Detected	Detected	Detected	Fnbp1	Mus musculus formin binding protein 1 (Fnbp1), transcript variant 3, mRNA [NM_001177648]	14269	formin binding protein 1	GO:0005515|GO:0005886|GO:0005575|GO:0031410|GO:0005764|GO:0006897|GO:0007399|GO:0008289|GO:0042802|GO:0005737|GO:0005905|GO:0016020|GO:0005856	Mm.52297
A_55_P2001269	8.21499	6.66055	10.9506	4.2468	-7.38634	-6.63501	-5.85979	-7.77016	-1.91038	0.387813	Not Detected	Not Detected	Not Detected	Not Detected	Ighv1-61	Mus musculus clone J558.B5 immunoglobulin heavy chain variable region mRNA, partial cds. [AF296422]	674018	immunoglobulin heavy variable V1-61		Mm.390518
A_55_P1991964	1081.98	105.904	134.495	257.909	-0.345137	-2.64404	-2.24132	-1.84582	0.395502	1.91761	Detected	Detected	Detected	Detected	Iqsec2	Mus musculus IQ motif and Sec7 domain 2 (Iqsec2), transcript variant 1, mRNA [NM_001114664]	245666	IQ motif and Sec7 domain 2	GO:0005515|GO:0005086|GO:0050790|GO:0005737|GO:0030054|GO:0030036|GO:0032012|GO:0005634	Mm.33027
A_55_P2112637	3.311	3.3078	3.10806	4.27268	-8.69733	-7.64478	-7.67671	-7.7614	-0.0846814	1.37471	Not Detected	Not Detected	Not Detected	Not Detected	Habp2	hyaluronic acid binding protein 2 [Source:MGI Symbol;Acc:MGI:1196378] [ENSMUST00000095948]	226243	hyaluronic acid binding protein 2	GO:0016787|GO:0004252|GO:0006508|GO:0008236|GO:0008233|GO:0005576|GO:0003824	Mm.25791
A_52_P353478	3.77609	3.94401	3.59187	6.02969	-8.5077	-7.39098	-7.46799	-7.26445	0.20354	1.6787	Not Detected	Not Detected	Not Detected	Not Detected	Scn7a	Mus musculus sodium channel, voltage-gated, type VII, alpha (Scn7a), mRNA [NM_009135]	20272	sodium channel, voltage-gated, type VII, alpha	GO:0005515|GO:0005244|GO:0016020|GO:0005886|GO:0005272|GO:0006810|GO:0035725|GO:0034765|GO:0055078|GO:0016021|GO:0006814|GO:0006811	Mm.38127
A_55_P2231244	19.7456	15.7952	12.1023	12.6784	-6.12114	-5.38924	-5.71552	-6.19224	-0.47672	1.0476	Not Detected	Detected	Not Detected	Not Detected	Lhx1	Mus musculus LIM homeobox protein 1 (Lhx1), mRNA [NM_008498]	16869	LIM homeobox protein 1	GO:0005515|GO:0010468|GO:0007389|GO:0001657|GO:0003700|GO:0006366|GO:0001655|GO:0048703|GO:0009791|GO:0072077|GO:0009653|GO:0030154|GO:0009880|GO:0005622|GO:0035846|GO:0035847|GO:0048646|GO:0072178|GO:0035849|GO:0001705|GO:0001706|GO:0021937|GO:0007275|GO:0010842|GO:0021549|GO:0072049|GO:0001702|GO:0021871|GO:2000768|GO:0043234|GO:0008045|GO:0035852|GO:0072050|GO:0072001|GO:0008270|GO:0045893|GO:…	Mm.4965
A_55_P2415736	11.2236	15.9567	14.2437	14.2854	-6.93614	-5.37456	-5.48047	-6.02007	-0.539595	1.00292	Not Detected	Not Detected	Not Detected	Not Detected		RIKEN cDNA 4930483C13 gene [Source:MGI Symbol;Acc:MGI:1922226] [ENSMUST00000135940]				Mm.399086
A_55_P2006504	15242.8	13913.6	49066.4	36157	3.47124	4.39356	6.26972	5.28545	-0.98427	0.736899	Detected	Detected	Detected	Detected	Eif4a2	Mus musculus eukaryotic translation initiation factor 4A2 (Eif4a2), transcript variant 3, mRNA [NM_001123038]	13682	eukaryotic translation initiation factor 4A2	GO:0008026|GO:0016787|GO:0000166|GO:0003723|GO:0004386|GO:0003743|GO:0003676|GO:0006412|GO:0005524|GO:0006413	Mm.260084
A_55_P2088410	3.72514	3.89039	3.58336	4.72217	-8.5273	-7.41073	-7.47142	-7.61709	-0.145671	1.31781	Not Detected	Not Detected	Not Detected	Not Detected		Q7TR21_MOUSE (Q7TR21) Olfactory receptor Olfr1177 (Fragment), complete [TC1687157]			GO:0007608|GO:0004984|GO:0007186|GO:0005887|GO:0005549|GO:0004872|GO:0001584|GO:0016021
A_55_P2098734	5514.62	798.014	811.111	1509.61	2.00445	0.269624	0.351027	0.703424	0.352397	1.86116	Detected	Detected	Detected	Detected	Ttc21b	Mus musculus tetratricopeptide repeat domain 21B (Ttc21b), mRNA [NM_001047604]	73668	tetratricopeptide repeat domain 21B	GO:0005622|GO:0005929|GO:0005737|GO:0042073|GO:0006357|GO:0060271|GO:0030991|GO:0005623|GO:0042995|GO:0005856|GO:0007224	Mm.250868
A_55_P2051479	6423.99	2260.73	3213.88	4001.07	2.22466	1.77193	2.33737	2.10963	-0.22774	1.24493	Detected	Detected	Detected	Detected
A_52_P393306	997.783	1037.13	709.165	839.915	-0.462016	0.647729	0.157249	-0.142438	-0.299687	1.18437	Detected	Detected	Detected	Detected	Snap23	Mus musculus synaptosomal-associated protein 23 (Snap23), transcript variant 2, mRNA [NM_009222]	20619	synaptosomal-associated protein 23	GO:0005515|GO:0019905|GO:0043005|GO:0030054|GO:0005794|GO:0005886|GO:0042581|GO:0005623|GO:0045202|GO:0042582|GO:0031201|GO:0005634|GO:0031410|GO:0006887|GO:0015031|GO:0006461|GO:0016020|GO:0017157|GO:0006810|GO:0061025|GO:0016192	Mm.245715
A_52_P625431	2802.82	832.059	546.982	807.731	1.02807	0.329894	-0.21738	-0.198806	0.0185738	1.47671	Detected	Detected	Detected	Detected	Hnrnpa0	Mus musculus heterogeneous nuclear ribonucleoprotein A0 (Hnrnpa0), mRNA [NM_029872]	77134	heterogeneous nuclear ribonucleoprotein A0	GO:0006954|GO:0019901|GO:0000166|GO:0030529|GO:0003723|GO:0032496|GO:0017091|GO:0005634|GO:0003676|GO:0070935	Mm.490274
A_52_P268231	396.438	217.605	180.346	240.827	-1.79365	-1.60508	-1.81811	-1.94468	-0.126575	1.33536	Detected	Detected	Detected	Detected	Gm5665	PREDICTED: Mus musculus predicted gene 5665 (Gm5665), misc_RNA [XR_105542]	435366	predicted gene 5665		Mm.490996
A_55_P2081405	12508.5	6073.7	7531.93	10256.4	3.18602	3.19771	3.56608	3.4677	-0.0983715	1.36173	Detected	Detected	Detected	Detected	BC052688	Mus musculus cDNA sequence BC052688, mRNA (cDNA clone IMAGE:30112726). [BC066226]	432812	cDNA sequence BC052688		Mm.317358
A_55_P1998932	3.60875	3.76476	6.61301	12.5001	-8.5731	-7.45809	-6.58742	-6.21266	0.374757	1.89023	Not Detected	Not Detected	Not Detected	Not Detected	Tmem154	Mus musculus transmembrane protein 154 (Tmem154), mRNA [NM_177260]	320782	transmembrane protein 154	GO:0008150|GO:0003674|GO:0016020|GO:0016021|GO:0005575	Mm.107370
A_55_P2158030	28665.4	52320.2	22983.7	21109.4	4.38242	6.30443	5.17559	4.50906	-0.666532	0.918452	Detected	Detected	Detected	Detected	Glrx3	Mus musculus glutaredoxin 3 (Glrx3), mRNA [NM_023140]	30926	glutaredoxin 3	GO:0005515|GO:0010614|GO:0030018|GO:0005737|GO:0051536|GO:0002026|GO:0005080|GO:0015035|GO:0009055|GO:0045454|GO:0046872	Mm.267692
A_55_P2046448	3.57918	4.90686	4.25424	6.98166	-8.58497	-7.07585	-7.22383	-7.05297	0.170862	1.64111	Not Detected	Not Detected	Not Detected	Not Detected	Tmem235	Mus musculus transmembrane protein 235 (Tmem235), mRNA [NM_001085535]	546519	transmembrane protein 235	GO:0008150|GO:0003674|GO:0016324|GO:0005737|GO:0016020|GO:0005783|GO:0005198|GO:0016021|GO:0005923	Mm.385578
A_55_P2149288	98.1557	179.735	85.3893	74.3302	-3.8076	-1.88092	-2.89675	-3.64066	-0.743915	0.870486	Detected	Detected	Detected	Detected	Cmya5	Mus musculus cardiomyopathy associated 5 (Cmya5), mRNA [NM_023821]	76469	cardiomyopathy associated 5	GO:0005515|GO:0005737|GO:0032513|GO:0043034|GO:0014733|GO:0070885|GO:0042802	Mm.33857
A_52_P151528	14.7147	3.69869	14.1271	5.68737	-6.54541	-7.48363	-5.49233	-7.34877	-1.85644	0.402585	Not Detected	Not Detected	Not Detected	Not Detected	Catsperg1	Mus musculus catsper channel auxiliary subunit gamma 1 (Catsperg1), mRNA [NM_001164658]	320225	catsper channel auxiliary subunit gamma 1	GO:0008150|GO:0003674|GO:0016020|GO:0036128|GO:0097228|GO:0016021|GO:0005575	Mm.349382
A_55_P2152672	10.8819	10.1909	13.4292	15.2693	-6.98074	-6.02144	-5.56542	-5.92397	-0.358549	1.13702	Not Detected	Not Detected	Not Detected	Not Detected
A_51_P450406	3.52102	3.6657	3.45161	4.65246	-8.60861	-7.49656	-7.52546	-7.63854	-0.113084	1.34791	Not Detected	Not Detected	Not Detected	Not Detected	Muc3	mucin 3, intestinal [Source:MGI Symbol;Acc:MGI:1203527] [ENSMUST00000160630]	666339	mucin 3, intestinal	GO:0008150|GO:0016324	Mm.7184
A_51_P440743	3.5067	3.64962	3.43894	7.95006	-8.61448	-7.5029	-7.53077	-6.86557	0.665195	2.31178	Not Detected	Not Detected	Not Detected	Not Detected	Celsr1	Mus musculus cadherin, EGF LAG seven-pass G-type receptor 1 (flamingo homolog, Drosophila) (Celsr1), mRNA [NM_009886]	12614	cadherin, EGF LAG seven-pass G-type receptor 1 (flamingo homolog, Drosophila)	GO:0005515|GO:0001736|GO:0005886|GO:0007267|GO:0007266|GO:0009952|GO:0042249|GO:0005622|GO:0007218|GO:0032956|GO:0046983|GO:0007626|GO:0004871|GO:0007155|GO:0001942|GO:0007156|GO:0060490|GO:0042472|GO:0004930|GO:0090251|GO:0005509|GO:0090179|GO:0046928|GO:0001843|GO:0045176|GO:0007275|GO:0007417|GO:0001702|GO:0007165|GO:0016020|GO:0007186|GO:0005887|GO:0060489|GO:0060488|GO:0042060|GO:0016021|GO:…	Mm.22680
A_55_P2168048	497.937	102.972	109.144	195.589	-1.46478	-2.68454	-2.54264	-2.24485	0.297782	1.79202	Detected	Detected	Detected	Detected	Gramd4	Mus musculus GRAM domain containing 4 (Gramd4), transcript variant 2, mRNA [NM_001205353]	223752	GRAM domain containing 4	GO:0005739|GO:0008150|GO:0003674|GO:0016020|GO:0006915|GO:0016021|GO:0005575	Mm.24442
A_55_P2186474	6.24294	9.9991	8.80485	14.1357	-7.78237	-6.04885	-6.17443	-6.03527	0.139164	1.60544	Not Detected	Not Detected	Not Detected	Not Detected	LOC100862151	PREDICTED: Mus musculus uncharacterized LOC100862151 (LOC100862151), mRNA [XM_003688829]	100862151	uncharacterized LOC100862151
A_55_P2113539	188.709	406.657	164.033	237.776	-2.86458	-0.70298	-1.95488	-1.96308	-0.0081935	1.44956	Detected	Detected	Detected	Detected
A_55_P2295445	783.797	887.289	608.88	513.382	-0.810263	0.422612	-0.0627155	-0.852648	-0.789932	0.843159	Detected	Detected	Detected	Detected	2600002B07Rik	Mus musculus 10 days embryo whole body cDNA, RIKEN full-length enriched library, clone:2600002B07 product:unclassifiable, full insert sequence. [AK011142]	72343	RIKEN cDNA 2600002B07 gene
A_55_P2121294	3.4398	3.57092	4.71935	6.03699	-8.64227	-7.53435	-7.07414	-7.26271	-0.188568	1.2792	Not Detected	Not Detected	Not Detected	Not Detected
A_55_P1996683	10.2027	5.80844	15.8256	16.0716	-7.07372	-6.8325	-5.32854	-5.8501	-0.521558	1.01554	Not Detected	Not Detected	Not Detected	Not Detected	Itih1	Mus musculus inter-alpha trypsin inhibitor, heavy chain 1 (Itih1), mRNA [NM_008406]	16424	inter-alpha trypsin inhibitor, heavy chain 1	GO:0004867|GO:0010466|GO:0030212|GO:0005576|GO:0030414	Mm.3227
A_52_P121800	19.316	20.0108	19.2816	21.1629	-6.15288	-5.04794	-5.04358	-5.45307	-0.409497	1.09757	Not Detected	Detected	Detected	Detected	Cyp2j11	Mus musculus cytochrome P450, family 2, subfamily j, polypeptide 11 (Cyp2j11), mRNA [NM_001004141]	100066	cytochrome P450, family 2, subfamily j, polypeptide 11	GO:0008150|GO:0004497|GO:0003674|GO:0016491|GO:0005575|GO:0046872|GO:0055114	Mm.26915
A_55_P2132604	3.4036	3.52641	3.33207	4.52733	-8.65754	-7.55245	-7.57631	-7.67788	-0.101565	1.35871	Not Detected	Not Detected	Not Detected	Not Detected	Gm2447	Mus musculus 2 days pregnant adult female ovary cDNA, RIKEN full-length enriched library, clone:E330009A12 product:unclassifiable, full insert sequence. [AK087699]	329639	predicted gene 2447		Mm.131245
A_55_P2186562	3552.64	3185.61	2180.21	2207.78	1.37008	2.26671	1.77752	1.25184	-0.52568	1.01264	Detected	Detected	Detected	Detected	Hars2	Mus musculus histidyl-tRNA synthetase 2, mitochondrial (putative) (Hars2), mRNA [NM_080636]	70791	histidyl-tRNA synthetase 2, mitochondrial (putative)	GO:0005739|GO:0005737|GO:0000166|GO:0016874|GO:0006412|GO:0005524|GO:0004821|GO:0004812|GO:0006427|GO:0006418	Mm.282700
A_55_P2050799	7626.47	11631.8	2425.92	3444.29	2.4722	4.13514	1.93159	1.89346	-0.0381308	1.41979	Detected	Detected	Detected	Detected	Nup35	Mus musculus nucleoporin 35 (Nup35), transcript variant 2, mRNA [NM_001190179]	69482	nucleoporin 35	GO:0008150|GO:0031965|GO:0005886|GO:0005652|GO:0005634|GO:0045111|GO:0042803|GO:0043231	Mm.29200
A_55_P2008021	30565.9	491.508	1003.47	2186.29	4.47504	-0.429576	0.658052	1.23773	0.579677	2.17873	Detected	Detected	Detected	Detected	Srpx2	Mus musculus sushi-repeat-containing protein, X-linked 2 (Srpx2), transcript variant 1, mRNA [NM_026838]	68792	sushi-repeat-containing protein, X-linked 2	GO:0042325|GO:0016337|GO:0005737|GO:0048870|GO:0015630|GO:0005102|GO:0090050|GO:0005576|GO:0001525|GO:0007155	Mm.263553
A_55_P1995404	3.36116	3.47199	3.27984	4.46635	-8.67564	-7.57489	-7.5991	-7.69744	-0.0983375	1.36176	Not Detected	Not Detected	Not Detected	Not Detected	Cd59b	Mus musculus CD59b antigen (Cd59b), mRNA [NM_181858]	333883	CD59b antigen	GO:0043066|GO:0001848|GO:0005886|GO:0009986|GO:0005576|GO:0031225|GO:0005615|GO:0031362|GO:0045916|GO:0042383|GO:0016020|GO:0045918|GO:0043218|GO:0001971|GO:0042102|GO:0001775|GO:0007166	Mm.359026
A_55_P2139466	5.29739	3.4585	3.26689	6.25019	-8.01932	-7.5805	-7.60481	-7.21264	0.392172	1.91319	Not Detected	Not Detected	Not Detected	Not Detected
A_55_P1958419	8392.53	5986.23	3195.71	4879.52	2.61029	3.17679	2.32919	2.39599	0.0667934	1.5269	Detected	Detected	Detected	Detected
A_51_P401987	11561.7	1206.38	3124.61	5544.37	3.07247	0.865816	2.29673	2.58027	0.283542	1.77442	Detected	Detected	Detected	Detected	Tmem37	Mus musculus transmembrane protein 37 (Tmem37), mRNA [NM_019432]	170706	transmembrane protein 37	GO:0005262|GO:0005244|GO:0016020|GO:0070588|GO:0006810|GO:0034765|GO:0006816|GO:0016021|GO:0006811	Mm.24750
(+)E1A_r60_a97	12021.4	12582.8	11682.1	10768.2	3.12871	4.24852	4.19928	3.53796	-0.661322	0.921775	Detected	Detected	Detected	Detected		Unknown
A_55_P2090708	11636.3	4946.87	3362.32	5220.72	3.08175	2.90165	2.40251	2.4935	0.0909864	1.55272	Detected	Detected	Detected	Detected	Fam207a	Mus musculus family with sequence similarity 207, member A (Fam207a), mRNA [NM_133998]	108707	family with sequence similarity 207, member A	GO:0008150|GO:0003674|GO:0005575	Mm.259547
A_55_P1953928	136.313	92.7258	86.5717	100.36	-3.33382	-2.83575	-2.8769	-3.2075	-0.33059	1.15927	Detected	Detected	Detected	Detected	Dcdc2b	Mus musculus doublecortin domain containing 2b (Dcdc2b), mRNA [NM_001195730]	100504491	doublecortin domain containing 2b	GO:0008150|GO:0003674|GO:0005575	Mm.482597
A_55_P1980401	17.4112	16.4791	17.7308	19.2206	-6.30266	-5.32808	-5.16454	-5.59195	-0.427412	1.08402	Not Detected	Detected	Detected	Not Detected	Cbx7	Mus musculus chromobox 7 (Cbx7), mRNA [NM_144811]	52609	chromobox 7	GO:0000792|GO:0031519|GO:0035102|GO:0000790|GO:0003727|GO:0006355|GO:0003723|GO:0005634|GO:0000122|GO:0035064|GO:0006351|GO:0003682|GO:0016568	Mm.323442
A_55_P1955717	95029.8	91722	90892.9	73298.4	6.11149	7.11433	7.15915	6.30496	-0.854193	0.806427	Detected	Detected	Detected	Detected	Hccs	Mus musculus holocytochrome c synthetase (Hccs), mRNA [NM_008222]	15159	holocytochrome c synthetase	GO:0005739|GO:0005515|GO:0016020|GO:0005743|GO:0004408|GO:0046872|GO:0016829	Mm.284033
A_52_P304991	8.27168	6.85389	6.20879	4.33221	-7.37642	-6.59372	-6.67842	-7.74143	-1.06302	0.697754	Not Detected	Not Detected	Not Detected	Not Detected	Olfr153	Mus musculus olfactory receptor 153 (Olfr153), mRNA [NM_206823]	110511	olfactory receptor 153	GO:0050911|GO:0007608|GO:0007165|GO:0004984|GO:0016020|GO:0007186|GO:0005886|GO:0004930|GO:0016021|GO:0004871|GO:0050896	Mm.424751
A_66_P117543	1269.05	658.763	579.872	938.631	-0.115067	-0.00703239	-0.133138	0.0178776	0.151015	1.61869	Detected	Detected	Detected	Detected
A_66_P135192	954.108	346.172	229.553	391.926	-0.52659	-0.935301	-1.47005	-1.2421	0.227949	1.70735	Detected	Detected	Detected	Detected	Msl2	Mus musculus male-specific lethal 2 homolog (Drosophila) (Msl2), mRNA [NM_001100451]	77853	male-specific lethal 2 homolog (Drosophila)	GO:0003674|GO:0043984|GO:0016874|GO:0072487|GO:0008270|GO:0046872	Mm.326206
A_55_P2378707	13.3865	22.3348	19.559	26.1384	-6.68189	-4.88942	-5.02297	-5.14844	-0.125469	1.33639	Detected	Not Detected	Detected	Detected	4930509J09Rik	Mus musculus RIKEN cDNA 4930509J09 gene (4930509J09Rik), long non-coding RNA [NR_040547]	74693	RIKEN cDNA 4930509J09 gene		Mm.292227
A_51_P331098	3.26968	3.82581	3.13737	4.2812	-8.71545	-7.43488	-7.66317	-7.75852	-0.0953493	1.36458	Not Detected	Not Detected	Not Detected	Not Detected	4930442E04Rik	PREDICTED: Mus musculus RIKEN cDNA 4930442E04 gene (4930442E04Rik), misc_RNA [XR_168588]	75800	RIKEN cDNA 4930442E04 gene	GO:0008150|GO:0003674|GO:0005575	Mm.491429
A_51_P427953	3.26576	3.33086	3.12909	4.26939	-8.71718	-7.63475	-7.66699	-7.76251	-0.0955215	1.36442	Not Detected	Not Detected	Not Detected	Not Detected	Olfr869	Mus musculus olfactory receptor 869 (Olfr869), mRNA [NM_146557]	258550	olfactory receptor 869	GO:0050911|GO:0007608|GO:0007165|GO:0004984|GO:0016020|GO:0007186|GO:0005886|GO:0004930|GO:0016021|GO:0004871|GO:0050896	Mm.334988
A_55_P2090787	3.26211	11.6611	14.3999	7.78114	-8.71879	-5.82702	-5.46474	-6.89655	-1.43182	0.54036	Not Detected	Not Detected	Not Detected	Not Detected	Mtus1	mitochondrial tumor suppressor 1 [Source:MGI Symbol;Acc:MGI:2142572] [ENSMUST00000142936]	102103	mitochondrial tumor suppressor 1	GO:0005739|GO:0008150|GO:0003674|GO:0007049|GO:0005794|GO:0016020|GO:0005886|GO:0005634|GO:0005575	Mm.149438
A_51_P169087	87.9419	62.4975	67.8358	117.08	-3.96612	-3.40492	-3.22875	-2.98519	0.243565	1.72593	Detected	Detected	Detected	Detected	Gls2	Mus musculus glutaminase 2 (liver, mitochondrial) (Gls2), transcript variant 1, mRNA [NM_001033264]	216456	glutaminase 2 (liver, mitochondrial)	GO:0005739|GO:0003674|GO:0016787|GO:0072593|GO:0004359|GO:0042981|GO:0006541	Mm.30102
A_55_P2110076	1990.99	59.919	47.8585	74.5608	0.534674	-3.4657	-3.73202	-3.63619	0.0958324	1.55794	Detected	Detected	Detected	Detected	C1qtnf6	Mus musculus C1q and tumor necrosis factor related protein 6 (C1qtnf6), transcript variant 3, mRNA [NM_001204153]	72709	C1q and tumor necrosis factor related protein 6	GO:0070208|GO:0005581|GO:0005576|GO:0051259|GO:0005615|GO:0042802	Mm.34776
A_55_P2206491	203.018	274.188	459.87	345.513	-2.75913	-1.27163	-0.467646	-1.42394	-0.956296	0.751327	Detected	Detected	Detected	Detected	1810062O18Rik	Mus musculus RIKEN cDNA 1810062O18 gene (1810062O18Rik), long non-coding RNA [NR_033571]	75602	RIKEN cDNA 1810062O18 gene		Mm.437061
A_66_P140408	5070.4	5190.63	4721.73	4629.69	1.88329	2.97105	2.89237	2.32016	-0.572207	0.980507	Detected	Detected	Detected	Detected	D8Ertd738e	Mus musculus DNA segment, Chr 8, ERATO Doi 738, expressed (D8Ertd738e), mRNA [NM_001007571]	101966	DNA segment, Chr 8, ERATO Doi 738, expressed	GO:0008150|GO:0003674|GO:0005575	Mm.200723
A_51_P483220	16824.7	2902.23	2623.99	4286.44	3.61369	2.1323	2.04482	2.20903	0.164209	1.63356	Detected	Detected	Detected	Detected	Impact	Mus musculus impact, RWD domain protein (Impact), mRNA [NM_008378]	16210	impact, RWD domain protein	GO:0005515|GO:0005737|GO:0006446|GO:0001933|GO:0006417	Mm.8154
A_55_P1958951	3.25049	3.29291	3.08299	4.20456	-8.72394	-7.65128	-7.6884	-7.78458	-0.0961846	1.36379	Not Detected	Not Detected	Not Detected	Not Detected		RIKEN cDNA 4930589L23 gene [Source:MGI Symbol;Acc:MGI:1923129] [ENSMUST00000091023]				Mm.410800
A_55_P1953377	531.471	85.6051	84.5236	95.913	-1.37075	-2.95102	-2.91145	-3.27288	-0.361437	1.13475	Detected	Detected	Detected	Detected
A_51_P428102	3.24977	3.28577	3.07402	4.19161	-8.72426	-7.65441	-7.6926	-7.78903	-0.0964294	1.36356	Not Detected	Not Detected	Not Detected	Not Detected	Olfr45	Mus musculus olfactory receptor 45 (Olfr45), mRNA [NM_146963]	18344	olfactory receptor 45	GO:0050911|GO:0007608|GO:0007165|GO:0004984|GO:0016020|GO:0007186|GO:0004930|GO:0016021|GO:0004871|GO:0050896	Mm.222838
A_55_P2029995	3.24959	3.28337	3.07048	4.18641	-8.72434	-7.65547	-7.69427	-7.79082	-0.0965567	1.36344	Not Detected	Not Detected	Not Detected	Not Detected	Syndig1	Mus musculus synapse differentiation inducing 1 (Syndig1), mRNA [NM_001085521]	433485	synapse differentiation inducing 1	GO:0051965|GO:0030054|GO:0005886|GO:0045202|GO:0014069|GO:0042995|GO:0060076|GO:0006886|GO:0044297|GO:0042803|GO:0009607|GO:0043197|GO:0000139|GO:0016020|GO:0043198|GO:0005887|GO:0045211|GO:0031901|GO:0035254|GO:0016021|GO:0097091|GO:0005768	Mm.330649
A_55_P2163596	3.25041	3.28029	3.06699	4.18208	-8.72398	-7.65683	-7.6959	-7.79232	-0.0964108	1.36358	Not Detected	Not Detected	Not Detected	Not Detected
A_52_P63623	3.25118	3.27837	3.06395	4.1778	-8.72364	-7.65767	-7.69733	-7.79379	-0.0964596	1.36353	Not Detected	Not Detected	Not Detected	Not Detected	Olfr98	Mus musculus olfactory receptor 98 (Olfr98), mRNA [NM_146510]	258503	olfactory receptor 98	GO:0050911|GO:0007608|GO:0007165|GO:0004984|GO:0016020|GO:0007186|GO:0005886|GO:0004930|GO:0016021|GO:0004871|GO:0050896	Mm.377540
A_55_P2142226	119.53	12.3823	17.7151	43.3451	-3.52337	-5.74044	-5.16582	-4.41874	0.747081	2.44679	Detected	Detected	Detected	Not Detected	Serpina3f	Mus musculus serine (or cysteine) peptidase inhibitor, clade A, member 3F (Serpina3f), transcript variant 1, mRNA [NM_001168294]	238393	serine (or cysteine) peptidase inhibitor, clade A, member 3F	GO:0030162|GO:0010951|GO:0004867|GO:0010466|GO:0043434|GO:0005576|GO:0034097|GO:0030414|GO:0005615	Mm.483584
A_51_P441914	6.30599	9.84615	8.34013	6.78545	-7.76788	-6.07109	-6.25266	-7.09409	-0.841432	0.813591	Not Detected	Not Detected	Not Detected	Not Detected	Hsd17b2	Mus musculus hydroxysteroid (17-beta) dehydrogenase 2 (Hsd17b2), mRNA [NM_008290]	15486	hydroxysteroid (17-beta) dehydrogenase 2	GO:0006629|GO:0004303|GO:0006694|GO:0006702|GO:0006703|GO:0001890|GO:0001701|GO:0043231|GO:0016020|GO:0008152|GO:0047035|GO:0016491|GO:0016021|GO:0032526|GO:0055114	Mm.276466
A_51_P247542	3.3656	3.27437	3.05932	4.17153	-8.67374	-7.65943	-7.69952	-7.79596	-0.0964432	1.36355	Not Detected	Not Detected	Not Detected	Not Detected	Ttll6	Mus musculus tubulin tyrosine ligase-like family, member 6 (Ttll6), mRNA [NM_172799]	237930	tubulin tyrosine ligase-like family, member 6	GO:0051013|GO:0018095|GO:0005929|GO:0005737|GO:0015631|GO:0016874|GO:0001578|GO:0042995|GO:0005856|GO:0036064|GO:0006464	Mm.249912
A_55_P1971074	9512.91	1362.52	2006.66	2809.68	2.79107	1.04141	1.65785	1.59965	-0.058198	1.40018	Detected	Detected	Detected	Detected	Atp11a	Mus musculus ATPase, class VI, type 11A (Atp11a), mRNA [NM_015804]	50770	ATPase, class VI, type 11A	GO:0000287|GO:0005886|GO:0005783|GO:0005765|GO:0005524|GO:0046872|GO:0019829|GO:0000166|GO:0015914|GO:0016020|GO:0016787|GO:0004012|GO:0016021|GO:0055037|GO:0006812|GO:0005768	Mm.257837
A_52_P645862	3.2602	3.27403	3.05799	6.13376	-8.71964	-7.65958	-7.70015	-7.23977	0.460379	2.00581	Not Detected	Not Detected	Not Detected	Not Detected	Agtr1a	Mus musculus angiotensin II receptor, type 1a (Agtr1a), mRNA [NM_177322]	11607	angiotensin II receptor, type 1a	GO:0005515|GO:0043627|GO:0004945|GO:0019722|GO:0043621|GO:0006885|GO:0001991|GO:0019229|GO:0007507|GO:0043524|GO:0002019|GO:0002018|GO:0051482|GO:0031968|GO:0005794|GO:0046982|GO:0019901|GO:0004930|GO:0002035|GO:0032270|GO:0010698|GO:0007186|GO:0001596|GO:0042976|GO:0008284|GO:0005886|GO:0002001|GO:0010873|GO:0007200|GO:0050715|GO:0007266|GO:0045777|GO:0007204|GO:0030425|GO:0032430|GO:0042416|GO:…	Mm.35062
A_55_P2182700	665.742	223.977	213.485	332.992	-1.04578	-1.56344	-1.57474	-1.47719	0.0975433	1.55979	Detected	Detected	Detected	Detected	Prkab1	Mus musculus protein kinase, AMP-activated, beta 1 non-catalytic subunit (Prkab1), mRNA [NM_031869]	19079	protein kinase, AMP-activated, beta 1 non-catalytic subunit	GO:0005515|GO:0006629|GO:0031588|GO:0004679|GO:0019901|GO:0005634|GO:0051291|GO:0010628|GO:0043234|GO:0016310|GO:0050790|GO:0004672|GO:0016301|GO:0006631|GO:0006468|GO:0006633|GO:0016740	Mm.458152
A_55_P2278965	19.3148	4.84518	4.25976	7.99559	-6.15296	-7.0941	-7.22196	-6.85733	0.364623	1.877	Not Detected	Detected	Not Detected	Not Detected	5430420F09Rik	Mus musculus 6 days neonate head cDNA, RIKEN full-length enriched library, clone:5430420F09 product:unclassifiable, full insert sequence. [AK017326]	74491	RIKEN cDNA 5430420F09 gene		Mm.394303
A_55_P2039601	5651.22	1854.66	1250.55	2055.69	2.03975	1.48629	0.975623	1.14887	0.173244	1.64382	Detected	Detected	Detected	Detected	Drosha	Mus musculus drosha, ribonuclease type III (Drosha), transcript variant 1, mRNA [NM_001130149]	14000	drosha, ribonuclease type III	GO:0005515|GO:0010468|GO:0006396|GO:0016075|GO:0090305|GO:0042254|GO:0003723|GO:0005634|GO:0004521|GO:0046872|GO:0010586|GO:0004518|GO:0004519|GO:0004525|GO:0016787|GO:0031054	Mm.293142
A_55_P1974602	73.3588	59.8151	242.317	294.694	-4.2277	-3.46821	-1.39198	-1.65347	-0.261489	1.21615	Detected	Detected	Detected	Detected	Map2k7	Mus musculus mitogen-activated protein kinase kinase 7 (Map2k7), transcript variant 1, mRNA [NM_001042557]	26400	mitogen-activated protein kinase kinase 7	GO:0005515|GO:0005634|GO:0051403|GO:0046872|GO:0005829|GO:0005737|GO:0043525|GO:0000166|GO:0016301|GO:0004708|GO:0016772|GO:0000287|GO:0019901|GO:0019903|GO:0006950|GO:0007254|GO:0006915|GO:0031435|GO:0007257|GO:0008022|GO:0005524|GO:0016310|GO:0004672|GO:0008545|GO:0004674|GO:0001934|GO:0006468|GO:0004713|GO:0016740	Mm.3906
A_51_P316935	82.1366	3.27863	140.754	417.769	-4.06465	-7.65756	-2.1757	-1.14997	1.02572	2.96808	Detected	Detected	Detected	Not Detected	8430408G22Rik	Mus musculus RIKEN cDNA 8430408G22 gene (8430408G22Rik), transcript variant 1, mRNA [NM_145980]	213393	RIKEN cDNA 8430408G22 gene	GO:0005739|GO:0008150|GO:0003674	Mm.38231
A_55_P2136730	8.34006	3.28051	3.06752	5.92309	-7.36454	-7.65673	-7.69565	-7.29019	0.405467	1.9309	Not Detected	Not Detected	Not Detected	Not Detected	Crybb1	Mus musculus crystallin, beta B1 (Crybb1), mRNA [NM_023695]	12960	crystallin, beta B1	GO:0005515|GO:0005212	Mm.29488
A_55_P2043587	7.18856	3.28259	5.00989	4.19991	-7.5789	-7.65581	-6.98795	-7.78618	-0.798229	0.838324	Not Detected	Not Detected	Not Detected	Not Detected	Gm10802	Mus musculus B6-derived CD11 +ve dendritic cells cDNA, RIKEN full-length enriched library, clone:F730221H19 product:hypothetical protein, full insert sequence. [AK155789]	100038352	predicted gene 10802	GO:0008150|GO:0003674|GO:0005575
A_51_P244690	19313.5	24832.7	21026.3	21497.3	3.81272	5.22931	5.04718	4.53533	-0.511849	1.0224	Detected	Detected	Detected	Detected	Ube2b	Mus musculus ubiquitin-conjugating enzyme E2B (Ube2b), mRNA [NM_009458]	22210	ubiquitin-conjugating enzyme E2B	GO:0005515|GO:0006344|GO:0006511|GO:0004842|GO:0000790|GO:0006513|GO:0016567|GO:0033522|GO:0005886|GO:0033503|GO:0016874|GO:0005657|GO:0007288|GO:0005634|GO:0007283|GO:0006301|GO:0070534|GO:0005737|GO:0000166|GO:0070193|GO:0060070|GO:0000785|GO:0009411|GO:0043951|GO:0031625|GO:0001741|GO:0000209|GO:0043066|GO:0016881|GO:0042493|GO:0070076|GO:0010845|GO:0050821|GO:0031056|GO:0005524|GO:0001701|GO:…	Mm.384918
A_55_P1955583	3.28922	3.28772	3.07897	4.21658	-8.70685	-7.65356	-7.69028	-7.78046	-0.090181	1.36948	Not Detected	Not Detected	Not Detected	Not Detected	Gm7978	Mus musculus predicted gene 7978 (Gm7978), mRNA [NM_001270457]	666203	predicted gene 7978	GO:0008150|GO:0003674|GO:0005575	Mm.380154
A_55_P2308488	25.8873	11.7986	14.6283	11.3777	-5.73043	-5.8101	-5.44204	-6.3484	-0.906355	0.777791	Not Detected	Detected	Not Detected	Not Detected	Tiam1	Mus musculus T cell lymphoma invasion and metastasis 1 (Tiam1), transcript variant 1, mRNA [NM_009384]	21844	T cell lymphoma invasion and metastasis 1	GO:0005515|GO:0030971|GO:0030054|GO:0048013|GO:0005886|GO:0035023|GO:0007264|GO:0031547|GO:0035556|GO:0005085|GO:0005622|GO:0007165|GO:0032314|GO:0005543|GO:0046875|GO:0005911|GO:0010976|GO:0050772|GO:0005057|GO:0005089	Mm.310902
A_55_P2148921	225.337	93.6723	181.58	395.535	-2.60866	-2.8211	-1.80827	-1.22888	0.57939	2.17829	Detected	Detected	Detected	Detected	Zfp423	Mus musculus zinc finger protein 423 (Zfp423), mRNA [NM_033327]	94187	zinc finger protein 423	GO:0005515|GO:0006355|GO:0046982|GO:0005634|GO:0007275|GO:0003676|GO:0003677|GO:0046872|GO:0006351|GO:0030154|GO:0042803|GO:0007399|GO:0043565|GO:0030513|GO:0007219|GO:0045893|GO:0045892	Mm.23452
A_51_P112182	6.60231	3.3399	2.84607	3.91047	-7.70163	-7.63084	-7.80376	-7.88919	-0.0854358	1.37399	Not Detected	Not Detected	Not Detected	Not Detected	Tmprss7	Mus musculus transmembrane serine protease 7 (Tmprss7), transcript variant 2, mRNA [NM_172455]	208171	transmembrane serine protease 7	GO:0005515|GO:0016787|GO:0016020|GO:0005886|GO:0004252|GO:0006508|GO:0008236|GO:0008233|GO:0016021|GO:0003824	Mm.186306
[truncated: 38,393 more rows]

## Sheet: Result
ProbeName	Log FC ([IRF7] vs [Empty])	FC (abs) ([IRF7] vs [Empty])	GeneSymbol	Description	EntrezGeneID	GeneName	Go	UniGeneID		Log FC ([day20] vs [day8])	FC (abs) ([day20] vs [day8])
[truncated: 97 more rows]
