# Supplementary material for: Interferon regulatory factor 7 mediates obesity-associated MCP-1 transcription
Source: PLoS One. 2020 May 21;15(5):e0233390. doi: 10.1371/journal.pone.0233390 (PMC7241760; doi:10.1371/journal.pone.0233390)
Supplement: S2 Table — (XLSX) [file pone.0233390.s002.xlsx]

## Sheet: Sheet2
	The Results of Functional Annotation Analysis with DAVID	count	%	p-value	benjamini
	Immunity	27	36.5	6.5e-28	6.4e-26
	Inate immunity	16	21.6	6.7e-16	3.3e-14
	Antiviral defense	12	16.2	1.2e-14	4e-13
	MHC I	7	9.5	1.2e-12	2.9e-11
	GTP-binding	10	13.5	8.2e-07	1.6e-05
	Nucleotide-binding	16	21.6	0.00025	0.0041
	Polymoiphism	5	6.8	0.004	0.055
	Disulfide bond	19	25.7	0.0056	0.068
	Lipoprotein	8	10.8	0.01	0.11
	Cytoplasm	23	31.1	0.011	0.11
	Nucleotidyltranseferase	3	4.1	0.023	0.19
	Coiledcoil	17	23	0.023	0.19
	Nydrolase	11	14.9	0.029	0.2
	Endoplasmic Reticulum	8	10.8	0.034	0.22
	RNA-binding	6	8.1	0.038	0.23
	Threonine protease	2	2.7	0.066	0.34
	GPI-anchor	3	4.1	0.07	0.34
	TPR repeat	3	4.1	0.073	0.34
	Goldi apparatus	6	8.1	0.083	0.36
	Inflammatory response	3	4.1	0.088	0.37
